# Supplementary material for: A compatible exon-exon junction database for the identification of exon skipping events using tandem mass spectrum data
Source: BMC Bioinformatics. 2008 Dec 16;9:537. doi: 10.1186/1471-2105-9-537 (PMC2636810; doi:10.1186/1471-2105-9-537)
Supplement: Additional file 1 — Putative novel splicing peptides identified by our approach. [file 1471-2105-9-537-S1.xls]

## Sheet: X!tandem&SEQUEST
Id	Exon-Exon junction	Peptide	Gene	Chromosome	Strand	Phase	MH	M/Z	DeltaCn(SEQUEST)	Xcorr(SEQUEST)	Expect(X!Tandem)	Hyperscore(X!Tandem)	Z	Scan	Start position	End position	conjunction position	File(mzXML,raw)	SEQUEST search	X!Tandem search
1	ENSE00000387949:189-ENSE00001381455:106	TQLWASEPGTPPLPTSPQEALHTPMPR	ENSG00000087087	7	1	0	3179.47	1059.82	NULL	NULL	0.01	30.9	3	4036.1.1	11	37	26	20070613n7-1.mzXML.output.xml	N	Y
2	ENSE00000411838:93-ENSE00000785388:75	VSTKAPMFSWPR	ENSG00000021826	2	1	0	1486.73	495.575	NULL	NULL	0.0033	31.2	3	2850.1.1	22	33	26	20070613n7-11.mzXML.output.xml	N	Y
2	ENSE00000411838:93-ENSE00000785388:75	VSTKAPMFSWPR	ENSG00000021826	2	1	0	1486.73	495.575	NULL	NULL	0.0048	27.6	3	2836.1.1	22	33	26	20070613n7-3.mzXML.output.xml	N	Y
2	ENSE00000411838:93-ENSE00000785388:75	VSTKAPMFSWPR	ENSG00000021826	2	1	0	1486.73	495.575	NULL	NULL	0.0043	24.3	3	2863.1.1	22	33	26	20070613n7-5.mzXML.output.xml	N	Y
2	ENSE00000411838:93-ENSE00000785388:75	VSTKAPMFSWPR	ENSG00000021826	2	1	0	1486.73	495.575	NULL	NULL	0.0042	27.6	3	2861.1.1	22	33	26	20070613n7-9.mzXML.output.xml	N	Y
2	ENSE00000411838:93-ENSE00000785388:75	VSTKAPMFSWPR	ENSG00000021826	2	1	0	1486.73	495.575	NULL	NULL	0.014	23.1	3	2805.1.1	22	33	26	20070626n28-9.mzXML.output.xml	N	Y
2	ENSE00000411838:93-ENSE00000785388:75	VSTKAPMFSWPR	ENSG00000021826	2	1	0	1486.73	495.575	NULL	NULL	0.0089	23.1	3	2800.1.1	22	33	26	20070626n28-9.mzXML.output.xml	N	Y
3	ENSE00000411839:90-ENSE00000785365:190	LVKEENVKTVLMNPNIASVQTNEVGLK	ENSG00000021826	2	1	0	3063.62	1021.21	NULL	NULL	1.1e-09	46.4	3	2818.1.1	23	49	26	20070613n7-1.mzXML.output.xml	N	Y
3	ENSE00000411839:90-ENSE00000785365:190	LVKEENVKTVLMNPNIASVQTNEVGLK	ENSG00000021826	2	1	0	3063.62	1021.21	NULL	NULL	1.6e-10	55.2	3	3102.1.1	23	49	26	20070613n7-2.mzXML.output.xml	N	Y
3	ENSE00000411839:90-ENSE00000785365:190	LVKEENVKTVLMNPNIASVQTNEVGLK	ENSG00000021826	2	1	0	3063.62	1021.21	NULL	NULL	2.5e-07	40.5	3	3108.1.1	23	49	26	20070613n7-2.mzXML.output.xml	N	Y
4	ENSE00000411842:139-ENSE00000785388:75	TLPAGWKPLFVNVNDQTNEAPM	ENSG00000021826	2	1	0	2484.21	828.071	NULL	NULL	0.015	26.8	3	3647.1.1	7	28	26	20070613n7-9.mzXML.output.xml	N	Y
5	ENSE00000411850:211-ENSE00000785381:76	VNARLSRSSALASKATGGSAMNVVFSEDEMKK	ENSG00000021826	2	1	2	3421.69	1140.56	NULL	NULL	0.016	27.3	3	3838.1.1	9	40	25	20070613n7-1.mzXML.output.xml	N	Y
6	ENSE00000411854:142-ENSE00000411858:195	IHPWVKQACGGCIISVGGQIPNNLAVPLYK	ENSG00000021826	2	1	0	3411.74	1137.25	NULL	NULL	0.016	27.6	3	3936.1.1	19	48	26	20070605n8-15.mzXML.output.xml	N	Y
7	ENSE00000411858:195-ENSE00000411866:99	APWKAVNTLVACFGE	ENSG00000021826	2	1	0	1662.83	831.416	NULL	NULL	0.017	24.7	2	2851.1.1	17	31	26	20070613n7-9.mzXML.output.xml	N	Y
8	ENSE00000411861:78-ENSE00000785387:171	KDGRVIECNLR	ENSG00000021826	2	1	0	1401.72	700.859	NULL	NULL	0.017	25	2	2718.1.1	22	32	26	20070712n47-2.mzXML.output.xml	N	Y
9	ENSE00000452677:189-ENSE00001335256:231	YQIQR	ENSG00000197102	14	1	0	707.384	353.692	NULL	NULL	0.0051	18.4	2	1192.16.1	24	28	26	20070531c8-13.mzXML.output.xml	N	Y
9	ENSE00000452677:189-ENSE00001335256:231	YQIQR	ENSG00000197102	14	1	0	707.384	353.692	NULL	NULL	0.019	18.5	2	1337.16.1	24	28	26	20070712n47-9.mzXML.output.xml	N	Y
11	ENSE00000586715:227-ENSE00001507293:207	SYTPKPNPVAPPIPLK	ENSG00000174197	15	1	0	1718.98	572.995	NULL	NULL	0.00082	21.2	3	2907.1.1	17	32	26	20070624c45-13.mzXML.output.xml	N	Y
12	ENSE00000648376:117-ENSE00001483353:198	CNPGFSSFSEIITTPMETCDGGGSR	ENSG00000127507	19	-1	1	3186.12	1062.04	NULL	NULL	0.0037	19.7	3	3732.1.1	6	30	26	20070604n8-6.mzXML.output.xml	N	Y
13	ENSE00000651409:71-ENSE00001297956:71	SQIEAIASSLEPRSFEVGMLVWHK	ENSG00000160953	19	1	1	2794.4	931.466	NULL	NULL	0.0013	29.4	3	2530.1.1	14	37	24	20070614n27-4.mzXML.output.xml	N	Y
14	ENSE00000653616:207-ENSE00000653612:87	LQQELDDLLVDLDHQR	ENSG00000100345	22	-1	0	1949.99	974.997	NULL	NULL	0.0021	25.1	2	3493.1.1	24	39	26	20070718c37-3.mzXML.output.xml	N	Y
15	ENSE00000654219:63-ENSE00000654234:87	LKGDYRQLVHELDEAEYR	ENSG00000092010	14	1	0	2234.12	744.707	NULL	NULL	0.0047	26.2	3	3152.1.1	20	37	22	20070531c8-11.mzXML.output.xml	N	Y
15	ENSE00000654219:63-ENSE00000654234:87	LKGDYRQLVHELDEAEYR	ENSG00000092010	14	1	0	2234.12	744.707	NULL	NULL	0.0024	28	3	3207.1.1	20	37	22	20070617n43-9.mzXML.output.xml	N	Y
16	ENSE00000654219:63-ENSE00000940675:493	LKGDYRQLVHELDEAEYR	ENSG00000092010	14	1	0	2234.12	744.707	NULL	NULL	0.0047	26.2	3	3152.2.1	20	37	22	20070531c8-11.mzXML.output.xml	N	Y
16	ENSE00000654219:63-ENSE00000940675:493	LKGDYRQLVHELDEAEYR	ENSG00000092010	14	1	0	2234.12	744.707	NULL	NULL	0.0024	28	3	3207.2.1	20	37	22	20070617n43-9.mzXML.output.xml	N	Y
17	ENSE00000657146:144-ENSE00000657218:132	CVEIIFLR	ENSG00000077942	22	1	1	1032.56	516.278	NULL	NULL	0.0015	19.4	2	3062.1.1	24	31	26	20070628c28-4.mzXML.output.xml	N	Y
17	ENSE00000657146:144-ENSE00000657218:132	CVEIIFLR	ENSG00000077942	22	1	1	1032.56	516.278	NULL	NULL	0.012	19.7	2	3484.1.1	24	31	26	20070628c28-5.mzXML.output.xml	N	Y
18	ENSE00000657195:102-ENSE00000657192:132	IYQVEEADDWLR	ENSG00000100504	14	-1	0	1616.73	808.366	NULL	NULL	0.015	24.9	2	4222.1.1	23	34	26	20070613n7-2.mzXML.output.xml	N	Y
18	ENSE00000657195:102-ENSE00000657192:132	IYQVEEADDWLR	ENSG00000100504	14	-1	0	1616.73	808.366	NULL	NULL	0.0034	29.3	2	4228.1.1	23	34	26	20070613n7-2.mzXML.output.xml	N	Y
19	ENSE00000657386:121-ENSE00000657391:133	HFLQR	ENSG00000075240	22	1	1	700.389	350.195	NULL	NULL	0.0031	15.4	2	1117.10.1	23	27	26	20070531c8-11.mzXML.output.xml	N	Y
20	ENSE00000657386:121-ENSE00000657393:92	HFLQR	ENSG00000075240	22	1	1	700.389	350.195	NULL	NULL	0.0031	15.4	2	1117.9.1	23	27	26	20070531c8-11.mzXML.output.xml	N	Y
22	ENSE00000660448:166-ENSE00000660445:269	YLSETKDQVANSAFVERL	ENSG00000080824	14	-1	1	2150.05	1075.03	NULL	NULL	0.0034	24.7	2	2789.1.1	24	41	26	20070531c8-11.mzXML.output.xml	N	Y
23	ENSE00000661004:102-ENSE00001140397:132	IYQVEEADDWLR	ENSG00000100994	20	1	0	1616.73	808.366	NULL	NULL	0.015	24.9	2	4222.2.1	23	34	26	20070613n7-2.mzXML.output.xml	N	Y
23	ENSE00000661004:102-ENSE00001140397:132	IYQVEEADDWLR	ENSG00000100994	20	1	0	1616.73	808.366	NULL	NULL	0.0034	29.3	2	4228.2.1	23	34	26	20070613n7-2.mzXML.output.xml	N	Y
24	ENSE00000661220:126-ENSE00000859951:119	NHVDESPVEFPATRLK	ENSG00000088305	20	1	0	1918.94	959.47	NULL	NULL	0.0013	23	2	4382.1.1	12	27	26	20070725n37-10.mzXML.output.xml	N	Y
24	ENSE00000661220:126-ENSE00000859951:119	NHVDESPVEFPATRLK	ENSG00000088305	20	1	0	1918.94	959.47	NULL	NULL	0.015	23.3	2	4432.1.1	12	27	26	20070725n37-8.mzXML.output.xml	N	Y
24	ENSE00000661220:126-ENSE00000859951:119	NHVDESPVEFPATRLK	ENSG00000088305	20	1	0	1918.94	959.47	NULL	NULL	0.0052	22.8	2	4428.1.1	12	27	26	20070725n37-8.mzXML.output.xml	N	Y
25	ENSE00000666574:49-ENSE00000948804:189	IMKELDEEAVNK	ENSG00000067900	18	-1	0	1434.72	717.36	NULL	NULL	0.0012	26.9	2	2323.1.1	9	20	17	20070618n36-8.mzXML.output.xml	N	Y
26	ENSE00000667902:63-ENSE00000667913:147	FSQEELETCMINQPYRIFNTWLGDPS	ENSG00000183044	16	1	0	3255.45	1085.15	NULL	NULL	0.0056	26.4	3	3043.1.1	9	34	22	20070613n7-13.mzXML.output.xml	N	Y
27	ENSE00000670614:131-ENSE00000670620:88	FIPLMSK	ENSG00000085721	16	-1	2	835.475	417.738	NULL	NULL	0.00037	17.9	2	2280.1.1	21	27	25	20070605n8-9.mzXML.output.xml	N	Y
28	ENSE00000673000:145-ENSE00000672996:180	KDASGNKIGTSLFDEEGAK	ENSG00000102144	X	1	0	1966.97	983.486	NULL	NULL	4.6e-06	41.5	2	3333.1.1	19	37	26	20070615c27-7.mzXML.output.xml	N	Y
28	ENSE00000673000:145-ENSE00000672996:180	KDASGNKIGTSLFDEEGAK	ENSG00000102144	X	1	0	1966.97	983.486	NULL	NULL	9.6e-07	51.7	2	3338.1.1	19	37	26	20070615c27-7.mzXML.output.xml	N	Y
28	ENSE00000673000:145-ENSE00000672996:180	KDASGNKIGTSLFDEEGAK	ENSG00000102144	X	1	0	1966.97	983.486	NULL	NULL	0.00026	36.4	2	4307.1.1	19	37	26	20070629c28-7.mzXML.output.xml	N	Y
28	ENSE00000673000:145-ENSE00000672996:180	KDASGNKIGTSLFDEEGAK	ENSG00000102144	X	1	0	1966.97	983.486	NULL	NULL	0.00051	34.1	2	3710.1.1	19	37	26	20070629c28-8.mzXML.output.xml	N	Y
28	ENSE00000673000:145-ENSE00000672996:180	KDASGNKIGTSLFDEEGAK	ENSG00000102144	X	1	0	1966.97	983.486	NULL	NULL	0.00027	37.7	2	3716.1.1	19	37	26	20070629c28-8.mzXML.output.xml	N	Y
29	ENSE00000673001:156-ENSE00000672998:120	ELKSLLGNSMVGVNLPQK	ENSG00000102144	X	1	2	2049.07	683.023	NULL	NULL	5.3e-07	30.5	3	1820.1.1	18	35	25	20070624c45-7.mzXML.output.xml	N	Y
29	ENSE00000673001:156-ENSE00000672998:120	ELKSLLGNSMVGVNLPQK	ENSG00000102144	X	1	2	2049.07	683.023	NULL	NULL	2.7e-05	30.7	3	1825.1.1	18	35	25	20070624c45-7.mzXML.output.xml	N	Y
29	ENSE00000673001:156-ENSE00000672998:120	ELKSLLGNSMVGVNLPQK	ENSG00000102144	X	1	2	2049.07	683.023	NULL	NULL	4.7e-05	30.4	3	2352.1.1	18	35	25	20070618n36-7.mzXML.output.xml	N	Y
29	ENSE00000673001:156-ENSE00000672998:120	ELKSLLGNSMVGVNLPQK	ENSG00000102144	X	1	2	2049.07	683.023	NULL	NULL	0.00061	27	3	2339.1.1	18	35	25	20070618n36-7.mzXML.output.xml	N	Y
30	ENSE00000673582:63-ENSE00000673695:128	ELQVINK	ENSG00000198838	15	1	0	825.483	412.742	NULL	NULL	4.2e-05	14.7	2	2503.1.1	19	25	22	20070621c36-12.mzXML.output.xml	N	Y
31	ENSE00000676807:149-ENSE00001428447:63	AEGHSDDESDSEGSDSSK	ENSG00000134602	X	1	2	2078.68	692.893	NULL	NULL	0.00068	12.6	3	3047.1.1	10	27	25	20070717c38-15.mzXML.output.xml	N	Y
33	ENSE00000685216:123-ENSE00000685296:127	LIRQQHEILALR	ENSG00000132024	19	1	0	1489.9	496.632	NULL	NULL	0.011	11.5	3	1155.1.1	19	30	26	20070619n36-13.mzXML.output.xml	N	Y
34	ENSE00000686576:112-ENSE00000686283:127	ETQPGKMQSNIER	ENSG00000006788	17	-1	0	1597.74	532.579	NULL	NULL	0.003	26.8	3	1843.1.1	18	30	26	20070619n36-13.mzXML.output.xml	N	Y
35	ENSE00000687683:124-ENSE00000687672:146	FGHTKLESSLEQEK	ENSG00000109063	17	-1	0	1712.82	856.412	NULL	NULL	0.018	22.2	2	2857.1.1	21	34	26	20070613n7-3.mzXML.output.xml	N	Y
36	ENSE00000692248:434-ENSE00001427184:220	ETCSTLAESLQESILAQVQRIVK	ENSG00000038358	16	1	2	2745.36	915.12	NULL	NULL	0.017	29.2	3	3326.1.1	17	39	25	20070612c7-14.mzXML.output.xml	N	Y
37	ENSE00000692805:96-ENSE00001411457:364	EEVINETSQHHDDLE	ENSG00000026025	10	1	0	1836.78	612.259	NULL	NULL	0.0018	27.4	3	1792.1.1	24	38	26	20070712n47-7.mzXML.output.xml	N	Y
38	ENSE00000696364:91-ENSE00000846294:54	MLVDLTK	ENSG00000105220	19	1	0	835.465	417.732	NULL	NULL	0.00021	15.2	2	2511.1.1	21	27	26	20070712n47-7.mzXML.output.xml	N	Y
39	ENSE00000696376:72-ENSE00001184892:61	KDWVGGRYSLWSAIGLS	ENSG00000105220	19	1	0	2134.98	1067.49	NULL	NULL	0.0074	21.6	2	1764.1.1	23	39	25	20070617n43-5.mzXML.output.xml	N	Y
40	ENSE00000702896:39-ENSE00001137193:78	CPVVHKDGIDLAGLTGIK	ENSG00000187955	8	1	1	1956	978	NULL	NULL	0.0043	20.7	2	3187.1.1	1	18	13	20070718c37-8.mzXML.output.xml	N	Y
41	ENSE00000703807:97-ENSE00001264246:375	RSLGEGMALSLGDK	ENSG00000129083	11	-1	0	1513.74	756.871	NULL	NULL	0.019	25.8	2	2874.1.1	21	34	26	20070614n27-5.mzXML.output.xml	N	Y
43	ENSE00000705389:58-ENSE00001374456:51	SPDEPLTWQYVDQFVSESGPQEMLK	ENSG00000006611	11	-1	0	2990.35	996.784	NULL	NULL	0.013	26.9	3	3581.1.1	1	25	20	20070612c7-9.mzXML.output.xml	N	Y
44	ENSE00000712987:104-ENSE00001157301:718	NEAFLVQSEIRR	ENSG00000010310	19	1	0	1461.78	487.26	NULL	NULL	0.013	24	3	1255.1.1	21	32	26	20070618n36-8.mzXML.output.xml	N	Y
46	ENSE00000718399:98-ENSE00000987268:94	MFRLSVLDLVVALAPCADEAAISK	ENSG00000052749	10	-1	2	2669.38	889.793	NULL	NULL	0.018	22.2	3	4703.1.1	23	46	25	20070613n7-11.mzXML.output.xml	N	Y
47	ENSE00000719718:235-ENSE00000720232:167	NQSQSQDALVLDPILFSGSLR	ENSG00000023839	10	1	0	2368.19	789.396	NULL	NULL	0.011	32	3	4685.1.1	15	35	26	20070613n7-2.mzXML.output.xml	N	Y
48	ENSE00000719753:255-ENSE00000719906:168	TIQGINLSGGQKQR	ENSG00000023839	10	1	0	1579.83	526.61	NULL	NULL	0.0042	27.4	3	1637.1.1	23	36	26	20070617n43-12.mzXML.output.xml	N	Y
49	ENSE00000721776:212-ENSE00000721833:133	ESLLNHYLIR	ENSG00000079557	4	1	2	1257.69	628.847	NULL	NULL	0.014	18.3	2	1551.1.1	20	29	25	20070716n38-1.mzXML.output.xml	N	Y
50	ENSE00000722641:273-ENSE00000926919:144	GYRTPVLSAEASTVPEITR	ENSG00000041982	9	-1	1	2047.08	1023.54	NULL	NULL	0.016	23.7	2	4578.1.1	13	31	26	20070605n8-15.mzXML.output.xml	N	Y
52	ENSE00000729184:100-ENSE00000729191:120	TIPGLVSKICPVETLVEEAIQCAEK	ENSG00000127884	10	-1	1	2986.45	995.485	NULL	NULL	4.5e-05	39.1	3	4826.1.1	23	47	26	20070613n7-1.mzXML.output.xml	N	Y
53	ENSE00000729967:143-ENSE00000729963:39	KELVAAVVNILSSSSPQR	ENSG00000106991	9	-1	0	1898.07	632.69	NULL	NULL	0.018	15.6	3	2125.1.1	21	38	26	20070715n46-6.mzXML.output.xml	N	Y
54	ENSE00000732029:159-ENSE00001488310:126	SEGDNILIRLSK	ENSG00000123104	12	-1	0	1344.75	672.375	NULL	NULL	0.014	22.6	2	3416.1.1	21	32	26	20070617n43-12.mzXML.output.xml	N	Y
55	ENSE00000733527:169-ENSE00000733535:168	QAIADLQKVAEAYCK	ENSG00000116198	1	-1	0	1707.87	569.291	NULL	NULL	0.0054	27.4	3	3863.1.1	18	32	26	20070613n7-4.mzXML.output.xml	N	Y
55	ENSE00000733527:169-ENSE00000733535:168	QAIADLQKVAEAYCK	ENSG00000116198	1	-1	0	1707.87	569.291	NULL	NULL	0.0013	24.7	3	3369.1.1	18	32	26	20070613n7-5.mzXML.output.xml	N	Y
56	ENSE00000736768:54-ENSE00000736847:54	GDTGAKGEPGSPGEQGPSGASGPAGPR	ENSG00000108821	17	-1	0	2378.1	1189.05	NULL	NULL	0.0079	19.3	2	4602.1.1	10	36	19	20070725n37-9.mzXML.output.xml	N	Y
57	ENSE00000737771:141-ENSE00000737774:128	LDVGNK	ENSG00000005175	12	-1	0	645.357	322.678	NULL	NULL	0.016	15.7	2	1302.1.1	23	28	26	20070716n38-9.mzXML.output.xml	N	Y
58	ENSE00000739434:123-ENSE00000739425:205	LESLEQVLKAR	ENSG00000005379	17	-1	0	1365.75	682.874	NULL	NULL	0.0044	25.4	2	2808.1.1	17	27	26	20070617n43-12.mzXML.output.xml	N	Y
58	ENSE00000739434:123-ENSE00000739425:205	LESLEQVLKAR	ENSG00000005379	17	-1	0	1365.75	682.874	NULL	NULL	0.006	25.1	2	2806.1.1	17	27	26	20070617n43-12.mzXML.output.xml	N	Y
59	ENSE00000740100:109-ENSE00001081806:141	GFLVIGYSLEKPIGALNPKR	ENSG00000198589	4	-1	0	2332.25	777.418	NULL	NULL	0.014	18.3	3	2404.1.1	15	34	26	20070716n38-15.mzXML.output.xml	N	Y
61	ENSE00000741513:36-ENSE00001306852:27	EPDDSPQAEQSSFSPS	ENSG00000011028	17	1	1	2107.7	1053.85	NULL	NULL	2.9e-08	14.6	2	2428.1.1	5	20	12	20070714c46-3.mzXML.output.xml	N	Y
62	ENSE00000749782:82-ENSE00000749566:42	LLQKPISNGLPPTPK	ENSG00000011566	2	-1	0	1682.96	560.986	NULL	NULL	0.015	20.6	3	2759.1.1	23	37	26	20070622n45-8_070624032948.mzXML.output.xml	N	Y
63	ENSE00000751339:131-ENSE00000751337:90	HIIIHTVVPVGAAVTADETEVLK	ENSG00000116809	1	-1	1	2572.35	857.45	NULL	NULL	0.0048	21.4	3	4539.1.1	20	42	26	20070718c37-3.mzXML.output.xml	N	Y
63	ENSE00000751339:131-ENSE00000751337:90	HIIIHTVVPVGAAVTADETEVLK	ENSG00000116809	1	-1	1	2572.35	857.45	NULL	NULL	0.0019	22.7	3	3313.1.1	20	42	26	20070718c37-5.mzXML.output.xml	N	Y
64	ENSE00000751339:131-ENSE00001468166:90	HIIIHTVVPVGAAVTADETEVLK	ENSG00000116809	1	-1	1	2572.35	857.45	NULL	NULL	0.0048	21.4	3	4539.2.1	20	42	26	20070718c37-3.mzXML.output.xml	N	Y
64	ENSE00000751339:131-ENSE00001468166:90	HIIIHTVVPVGAAVTADETEVLK	ENSG00000116809	1	-1	1	2572.35	857.45	NULL	NULL	0.0019	22.7	3	3313.2.1	20	42	26	20070718c37-5.mzXML.output.xml	N	Y
66	ENSE00000756990:114-ENSE00000756973:124	LATSAYDGCSNSEGKDDVYDR	ENSG00000115464	2	-1	0	2802.98	934.326	NULL	NULL	0.018	18.8	3	4127.1.1	13	33	26	20070617n43-13.mzXML.output.xml	N	Y
67	ENSE00000758082:177-ENSE00000810144:333	FVTNKTWKFVEG	ENSG00000014641	2	1	0	1615.76	807.882	NULL	NULL	0.017	23.8	2	3675.1.1	23	34	26	20070612c7-12.mzXML.output.xml	N	Y
68	ENSE00000759108:91-ENSE00000759046:147	ELLNKPK	ENSG00000004487	1	1	0	841.515	420.757	NULL	NULL	0.00064	20.7	2	1741.1.1	21	27	26	20070624c45-13.mzXML.output.xml	N	Y
69	ENSE00000764682:113-ENSE00000764690:122	GNLGIDYVIPK	ENSG00000015479	5	1	1	1188.66	396.221	NULL	NULL	0.018	19.6	3	1607.1.1	23	33	26	20070716n38-8.mzXML.output.xml	N	Y
70	ENSE00000768703:145-ENSE00001130525:1370	MPYPRPGTIRAEDR	ENSG00000001617	3	1	0	1754.84	584.948	NULL	NULL	0.0013	31.2	3	2351.1.1	18	31	26	20070616c27-11.mzXML.output.xml	N	Y
71	ENSE00000768703:145-ENSE00001498321:1368	MPYPRPGTIRAEDR	ENSG00000001617	3	1	0	1754.84	584.948	NULL	NULL	0.0013	31.2	3	2351.2.1	18	31	26	20070616c27-11.mzXML.output.xml	N	Y
72	ENSE00000771364:108-ENSE00000771355:89	IIEGKER	ENSG00000114904	3	-1	0	844.489	422.245	NULL	NULL	0.019	14.4	2	1265.13.1	21	27	26	20070626n28-5.mzXML.output.xml	N	Y
73	ENSE00000773484:184-ENSE00001370961:656	ISRNQVMLAPLISIALK	ENSG00000079739	1	1	0	1963.12	654.373	NULL	NULL	0.0029	27.4	3	4682.1.1	21	37	26	20070613n7-1.mzXML.output.xml	N	Y
73	ENSE00000773484:184-ENSE00001370961:656	ISRNQVMLAPLISIALK	ENSG00000079739	1	1	0	1963.12	981.56	NULL	NULL	0.0043	20.9	2	4478.1.1	21	37	26	20070613n7-5.mzXML.output.xml	N	Y
74	ENSE00000773484:184-ENSE00001454311:636	ISRNQVMLAPLISIALK	ENSG00000079739	1	1	0	1963.12	654.373	NULL	NULL	0.0029	27.4	3	4682.3.1	21	37	26	20070613n7-1.mzXML.output.xml	N	Y
74	ENSE00000773484:184-ENSE00001454311:636	ISRNQVMLAPLISIALK	ENSG00000079739	1	1	0	1963.12	981.56	NULL	NULL	0.0043	20.9	2	4478.3.1	21	37	26	20070613n7-5.mzXML.output.xml	N	Y
75	ENSE00000773484:184-ENSE00001454313:660	ISRNQVMLAPLISIALK	ENSG00000079739	1	1	0	1963.12	654.373	NULL	NULL	0.0029	27.4	3	4682.2.1	21	37	26	20070613n7-1.mzXML.output.xml	N	Y
75	ENSE00000773484:184-ENSE00001454313:660	ISRNQVMLAPLISIALK	ENSG00000079739	1	1	0	1963.12	981.56	NULL	NULL	0.0043	20.9	2	4478.2.1	21	37	26	20070613n7-5.mzXML.output.xml	N	Y
76	ENSE00000779181:224-ENSE00001314315:144	QPIGSSPLLLLPDNVR	ENSG00000081479	2	-1	1	1718.98	859.49	NULL	NULL	0.0076	20.1	2	2940.1.1	23	38	26	20070628c28-1.mzXML.output.xml	N	Y
76	ENSE00000779181:224-ENSE00001314315:144	QPIGSSPLLLLPDNVR	ENSG00000081479	2	-1	1	1718.98	859.49	NULL	NULL	0.018	19.8	2	3017.1.1	23	38	26	20070629c28-12.mzXML.output.xml	N	Y
76	ENSE00000779181:224-ENSE00001314315:144	QPIGSSPLLLLPDNVR	ENSG00000081479	2	-1	1	1719.98	859.99	NULL	NULL	0.008	24.2	2	2915.1.1	23	38	26	20070614n27-10.mzXML.output.xml	N	Y
76	ENSE00000779181:224-ENSE00001314315:144	QPIGSSPLLLLPDNVR	ENSG00000081479	2	-1	1	1719.98	859.99	NULL	NULL	0.00048	21.7	2	2911.1.1	23	38	26	20070614n27-10.mzXML.output.xml	N	Y
76	ENSE00000779181:224-ENSE00001314315:144	QPIGSSPLLLLPDNVR	ENSG00000081479	2	-1	1	1719.98	859.99	NULL	NULL	0.00022	27.6	2	2859.1.1	23	38	26	20070614n27-12.mzXML.output.xml	N	Y
76	ENSE00000779181:224-ENSE00001314315:144	QPIGSSPLLLLPDNVR	ENSG00000081479	2	-1	1	1719.98	859.99	NULL	NULL	0.0011	22.2	2	2853.1.1	23	38	26	20070614n27-12.mzXML.output.xml	N	Y
78	ENSE00000781053:104-ENSE00000871248:114	CVLCACEAAQGVVK	ENSG00000090539	3	1	0	1547.7	773.852	NULL	NULL	0.013	20.2	2	1617.1.1	18	31	26	20070712n47-10.mzXML.output.xml	N	Y
78	ENSE00000781053:104-ENSE00000871248:114	CVLCACEAAQGVVK	ENSG00000090539	3	1	0	1548.7	774.352	NULL	NULL	0.018	21.6	2	1768.1.1	18	31	26	20070712n47-11.mzXML.output.xml	N	Y
78	ENSE00000781053:104-ENSE00000871248:114	CVLCACEAAQGVVK	ENSG00000090539	3	1	0	1548.7	774.352	NULL	NULL	0.00029	22.8	2	1540.1.1	18	31	26	20070715n46-9.mzXML.output.xml	N	Y
79	ENSE00000782086:55-ENSE00000782088:65	QKAAWGGGLLMSR	ENSG00000128683	2	1	0	1375.73	458.577	NULL	NULL	0.0061	24.4	3	1674.2.1	17	29	19	20070614n27-6.mzXML.output.xml	N	Y
80	ENSE00000784198:80-ENSE00000964869:147	EQHLTKEEGLAAFLK	ENSG00000115524	2	-1	0	1695.91	565.302	NULL	NULL	0.015	26.7	3	4195.1.1	18	32	26	20070629c28-7.mzXML.output.xml	N	Y
81	ENSE00000785111:79-ENSE00001195700:1135	TEDVIGFNMAGLDYLKR	ENSG00000065183	1	1	0	1957.97	652.658	NULL	NULL	0.011	25.5	3	2608.1.1	24	40	26	20070629c28-7.mzXML.output.xml	N	Y
82	ENSE00000785364:96-ENSE00000411852:177	AMKVMAIGR	ENSG00000021826	2	1	0	1018.54	509.272	NULL	NULL	0.0078	27.1	2	2131.1.1	23	31	26	20070613n7-1.mzXML.output.xml	N	Y
83	ENSE00000785364:96-ENSE00000785388:75	AVKAMKAPMFSWPR	ENSG00000021826	2	1	0	1677.86	559.285	NULL	NULL	0.015	24.8	3	2800.1.1	20	33	26	20070605n8-16.mzXML.output.xml	N	Y
84	ENSE00000785370:199-ENSE00000411866:99	FHGTSSRIGSSMKSVGEVACFGEGIHTAFLK	ENSG00000021826	2	1	0	3595.61	1198.54	NULL	NULL	0.00028	26.6	3	3698.1.1	9	39	26	20070605n8-13.mzXML.output.xml	N	Y
84	ENSE00000785370:199-ENSE00000411866:99	FHGTSSRIGSSMKSVGEVACFGEGIHTAFLK	ENSG00000021826	2	1	0	3595.61	1198.54	NULL	NULL	2.4e-07	42.2	3	3864.1.1	9	39	26	20070613n7-1.mzXML.output.xml	N	Y
84	ENSE00000785370:199-ENSE00000411866:99	FHGTSSRIGSSMKSVGEVACFGEGIHTAFLK	ENSG00000021826	2	1	0	3595.61	1198.54	NULL	NULL	1.9e-07	42.2	3	3858.1.1	9	39	26	20070613n7-1.mzXML.output.xml	N	Y
84	ENSE00000785370:199-ENSE00000411866:99	FHGTSSRIGSSMKSVGEVACFGEGIHTAFLK	ENSG00000021826	2	1	0	3595.61	1198.54	NULL	NULL	1.7e-06	37.9	3	3723.1.1	9	39	26	20070613n7-3.mzXML.output.xml	N	Y
84	ENSE00000785370:199-ENSE00000411866:99	FHGTSSRIGSSMKSVGEVACFGEGIHTAFLK	ENSG00000021826	2	1	0	3595.61	1198.54	NULL	NULL	3.1e-06	38.1	3	3728.1.1	9	39	26	20070613n7-3.mzXML.output.xml	N	Y
85	ENSE00000785376:66-ENSE00000411866:99	VTYNGQVACFGEGIHTAFLK	ENSG00000021826	2	1	0	2414.09	804.696	NULL	NULL	0.00013	28.9	3	3113.1.1	17	36	23	20070605n8-13.mzXML.output.xml	N	Y
85	ENSE00000785376:66-ENSE00000411866:99	VTYNGQVACFGEGIHTAFLK	ENSG00000021826	2	1	0	2414.09	804.696	NULL	NULL	0.0062	25.8	3	3109.1.1	17	36	23	20070605n8-13.mzXML.output.xml	N	Y
86	ENSE00000785378:182-ENSE00000411866:99	DIYHQEVACFGEGIHTAFLK	ENSG00000021826	2	1	0	2415.12	1207.56	NULL	NULL	5e-09	50.6	2	3309.1.1	20	39	26	20070605n8-15.mzXML.output.xml	N	Y
86	ENSE00000785378:182-ENSE00000411866:99	DIYHQEVACFGEGIHTAFLK	ENSG00000021826	2	1	0	2415.12	1207.56	NULL	NULL	6.9e-10	53.8	2	3304.1.1	20	39	26	20070605n8-15.mzXML.output.xml	N	Y
86	ENSE00000785378:182-ENSE00000411866:99	DIYHQEVACFGEGIHTAFLK	ENSG00000021826	2	1	0	2415.12	1207.56	NULL	NULL	1.1e-11	53.7	2	3272.1.1	20	39	26	20070613n7-1.mzXML.output.xml	N	Y
86	ENSE00000785378:182-ENSE00000411866:99	DIYHQEVACFGEGIHTAFLK	ENSG00000021826	2	1	0	2415.12	1207.56	NULL	NULL	6.4e-13	53.6	2	3267.1.1	20	39	26	20070613n7-1.mzXML.output.xml	N	Y
88	ENSE00000794737:111-ENSE00000794761:240	CGLTDNENCLKAVTLSLDGGDTGR	ENSG00000117983	11	1	0	2646.19	882.063	NULL	NULL	0.018	22	3	1671.1.1	4	27	26	20070719n37-5.mzXML.output.xml	N	Y
89	ENSE00000796764:145-ENSE00000785365:190	NGIKEENVKTVLMNPNIASVQTNEVGLK	ENSG00000021826	2	1	0	3039.61	1013.2	NULL	NULL	6.2e-06	36.3	3	2745.1.1	22	49	26	20070604n8-1.mzXML.output.xml	N	Y
89	ENSE00000796764:145-ENSE00000785365:190	NGIKEENVKTVLMNPNIASVQTNEVGLK	ENSG00000021826	2	1	0	3039.61	1013.2	NULL	NULL	0.00017	32.2	3	2892.1.1	22	49	26	20070604n8-3.mzXML.output.xml	N	Y
89	ENSE00000796764:145-ENSE00000785365:190	NGIKEENVKTVLMNPNIASVQTNEVGLK	ENSG00000021826	2	1	0	3039.61	1013.2	NULL	NULL	0.00095	28.7	3	2897.1.1	22	49	26	20070604n8-3.mzXML.output.xml	N	Y
89	ENSE00000796764:145-ENSE00000785365:190	NGIKEENVKTVLMNPNIASVQTNEVGLK	ENSG00000021826	2	1	0	3039.61	1013.2	NULL	NULL	0.00051	33.2	3	3287.1.1	22	49	26	20070604n8-4.mzXML.output.xml	N	Y
89	ENSE00000796764:145-ENSE00000785365:190	NGIKEENVKTVLMNPNIASVQTNEVGLK	ENSG00000021826	2	1	0	3039.61	1013.2	NULL	NULL	3.8e-08	42	3	2900.1.1	22	49	26	20070605n8-13.mzXML.output.xml	N	Y
89	ENSE00000796764:145-ENSE00000785365:190	NGIKEENVKTVLMNPNIASVQTNEVGLK	ENSG00000021826	2	1	0	3039.61	1013.2	NULL	NULL	1.8e-08	44.8	3	2904.1.1	22	49	26	20070605n8-13.mzXML.output.xml	N	Y
89	ENSE00000796764:145-ENSE00000785365:190	NGIKEENVKTVLMNPNIASVQTNEVGLK	ENSG00000021826	2	1	0	3039.61	1013.2	NULL	NULL	1.5e-08	52	3	3072.1.1	22	49	26	20070605n8-15.mzXML.output.xml	N	Y
89	ENSE00000796764:145-ENSE00000785365:190	NGIKEENVKTVLMNPNIASVQTNEVGLK	ENSG00000021826	2	1	0	3039.61	1013.2	NULL	NULL	1.9e-11	54.5	3	3075.1.1	22	49	26	20070605n8-15.mzXML.output.xml	N	Y
89	ENSE00000796764:145-ENSE00000785365:190	NGIKEENVKTVLMNPNIASVQTNEVGLK	ENSG00000021826	2	1	0	3039.61	1013.2	NULL	NULL	2.2e-13	66.5	3	3037.1.1	22	49	26	20070613n7-1.mzXML.output.xml	N	Y
89	ENSE00000796764:145-ENSE00000785365:190	NGIKEENVKTVLMNPNIASVQTNEVGLK	ENSG00000021826	2	1	0	3039.61	1013.2	NULL	NULL	1.1e-07	46	3	3346.1.1	22	49	26	20070613n7-2.mzXML.output.xml	N	Y
89	ENSE00000796764:145-ENSE00000785365:190	NGIKEENVKTVLMNPNIASVQTNEVGLK	ENSG00000021826	2	1	0	3039.61	1013.2	NULL	NULL	2e-10	55.4	3	3351.1.1	22	49	26	20070613n7-2.mzXML.output.xml	N	Y
89	ENSE00000796764:145-ENSE00000785365:190	NGIKEENVKTVLMNPNIASVQTNEVGLK	ENSG00000021826	2	1	0	3039.61	1013.2	NULL	NULL	2.5e-06	39.5	3	3331.1.1	22	49	26	20070613n7-4.mzXML.output.xml	N	Y
89	ENSE00000796764:145-ENSE00000785365:190	NGIKEENVKTVLMNPNIASVQTNEVGLK	ENSG00000021826	2	1	0	3039.61	1013.2	NULL	NULL	6.9e-06	38.4	3	3337.1.1	22	49	26	20070613n7-4.mzXML.output.xml	N	Y
89	ENSE00000796764:145-ENSE00000785365:190	NGIKEENVKTVLMNPNIASVQTNEVGLK	ENSG00000021826	2	1	0	3039.61	1013.2	NULL	NULL	0.00012	28.9	3	3098.1.1	22	49	26	20070618n36-6.mzXML.output.xml	N	Y
89	ENSE00000796764:145-ENSE00000785365:190	NGIKEENVKTVLMNPNIASVQTNEVGLK	ENSG00000021826	2	1	0	3039.61	1013.2	NULL	NULL	8.9e-07	37.9	3	3094.1.1	22	49	26	20070618n36-6.mzXML.output.xml	N	Y
89	ENSE00000796764:145-ENSE00000785365:190	NGIKEENVKTVLMNPNIASVQTNEVGLK	ENSG00000021826	2	1	0	3039.61	1013.2	NULL	NULL	4.1e-08	42.1	3	2874.1.1	22	49	26	20070712n47-2.mzXML.output.xml	N	Y
89	ENSE00000796764:145-ENSE00000785365:190	NGIKEENVKTVLMNPNIASVQTNEVGLK	ENSG00000021826	2	1	0	3039.61	1013.2	NULL	NULL	0.00018	29.4	3	3187.1.1	22	49	26	20070712n47-3.mzXML.output.xml	N	Y
90	ENSE00000802181:108-ENSE00000802185:152	NSIEGLISR	ENSG00000118898	16	-1	0	988.543	494.271	NULL	NULL	0.0052	28.4	2	2646.1.1	22	30	26	20070629c28-12.mzXML.output.xml	N	Y
90	ENSE00000802181:108-ENSE00000802185:152	NSIEGLISR	ENSG00000118898	16	-1	0	988.543	494.271	NULL	NULL	0.015	28.5	2	2652.1.1	22	30	26	20070629c28-12.mzXML.output.xml	N	Y
91	ENSE00000804638:147-ENSE00001001221:109	ALKPPHVVMGFLADK	ENSG00000119203	2	1	0	1622.91	811.455	NULL	NULL	0.0097	16.4	2	3067.1.1	19	33	26	20070613n7-6.mzXML.output.xml	N	Y
91	ENSE00000804638:147-ENSE00001001221:109	ALKPPHVVMGFLADK	ENSG00000119203	2	1	0	1622.91	811.455	NULL	NULL	0.0057	16.4	2	3178.1.1	19	33	26	20070617n43-14.mzXML.output.xml	N	Y
91	ENSE00000804638:147-ENSE00001001221:109	ALKPPHVVMGFLADK	ENSG00000119203	2	1	0	1622.91	811.455	NULL	NULL	0.016	19.2	2	2784.1.1	19	33	26	20070725n37-9.mzXML.output.xml	N	Y
91	ENSE00000804638:147-ENSE00001001221:109	ALKPPHVVMGFLADK	ENSG00000119203	2	1	0	1622.91	811.455	NULL	NULL	0.0041	19.2	2	2779.1.1	19	33	26	20070725n37-9.mzXML.output.xml	N	Y
92	ENSE00000808851:192-ENSE00000808841:84	MTTDSDPSQQSR	ENSG00000198399	2	-1	1	1448.58	724.288	NULL	NULL	0.019	21.1	2	1588.1.1	16	27	26	20070628c28-2.mzXML.output.xml	N	Y
93	ENSE00000811504:119-ENSE00000722665:241	ILQVGK	ENSG00000107862	10	1	0	657.43	328.715	NULL	NULL	0.0032	15.3	2	2194.1.1	23	28	26	20070629c28-13.mzXML.output.xml	N	Y
94	ENSE00000817349:134-ENSE00000817360:131	HSRLRGRQHGMLVAAIQSAGLTETLNR	ENSG00000120708	5	1	2	3030.61	1010.2	NULL	NULL	1.8e-07	37.9	3	4791.1.1	16	42	25	20070628c28-5.mzXML.output.xml	N	Y
94	ENSE00000817349:134-ENSE00000817360:131	HSRLRGRQHGMLVAAIQSAGLTETLNR	ENSG00000120708	5	1	2	3030.61	1010.2	NULL	NULL	0.014	26.1	3	4789.1.1	16	42	25	20070628c28-5.mzXML.output.xml	N	Y
95	ENSE00000821759:151-ENSE00000821764:130	PSSFEEKSIIKMEGEQFV	ENSG00000116171	1	1	0	2261.02	1130.51	NULL	NULL	0.009	24.3	2	3606.1.1	14	31	26	20070613n7-12.mzXML.output.xml	N	Y
96	ENSE00000823002:127-ENSE00001068077:124	YIIQSSGR	ENSG00000143341	1	1	0	923.495	461.747	NULL	NULL	0.011	21.5	2	1287.1.1	24	31	26	20070605n8-15.mzXML.output.xml	N	Y
97	ENSE00000824175:177-ENSE00000824173:113	SSILLLK	ENSG00000121621	11	-1	0	773.514	386.757	NULL	NULL	0.0071	24.8	2	2971.2.1	24	30	26	20070629c28-11.mzXML.output.xml	N	Y
97	ENSE00000824175:177-ENSE00000824173:113	SSILLLK	ENSG00000121621	11	-1	0	773.514	386.757	NULL	NULL	0.0052	24.6	2	2574.2.1	24	30	26	20070614n27-8.mzXML.output.xml	N	Y
97	ENSE00000824175:177-ENSE00000824173:113	SSILLLK	ENSG00000121621	11	-1	0	773.514	386.757	NULL	NULL	0.0021	24.9	2	2578.2.1	24	30	26	20070614n27-8.mzXML.output.xml	N	Y
97	ENSE00000824175:177-ENSE00000824173:113	SSILLLK	ENSG00000121621	11	-1	0	773.514	386.757	NULL	NULL	0.0075	22.4	2	2559.1.1	24	30	26	20070626n28-10.mzXML.output.xml	N	Y
98	ENSE00000844121:94-ENSE00000739053:202	GNPTVEVDLFTSKVVSIEDPFDQDDWGAWQK	ENSG00000074800	1	-1	1	3762.67	1254.22	NULL	NULL	3.9e-05	35.1	3	4788.2.1	13	43	26	20070628c28-1.mzXML.output.xml	N	Y
98	ENSE00000844121:94-ENSE00000739053:202	GNPTVEVDLFTSKVVSIEDPFDQDDWGAWQK	ENSG00000074800	1	-1	1	3762.67	1254.22	NULL	NULL	0.0033	28.8	3	4383.2.1	13	43	26	20070628c28-2.mzXML.output.xml	N	Y
98	ENSE00000844121:94-ENSE00000739053:202	GNPTVEVDLFTSKVVSIEDPFDQDDWGAWQK	ENSG00000074800	1	-1	1	3762.67	1254.22	NULL	NULL	6.3e-05	37.6	3	4646.2.1	13	43	26	20070613n7-1.mzXML.output.xml	N	Y
98	ENSE00000844121:94-ENSE00000739053:202	GNPTVEVDLFTSKVVSIEDPFDQDDWGAWQK	ENSG00000074800	1	-1	1	3762.67	1254.22	NULL	NULL	0.0091	28.7	3	4435.2.1	13	43	26	20070613n7-9.mzXML.output.xml	N	Y
98	ENSE00000844121:94-ENSE00000739053:202	GNPTVEVDLFTSKVVSIEDPFDQDDWGAWQK	ENSG00000074800	1	-1	1	3762.67	1254.22	NULL	NULL	0.0043	32.2	3	4437.2.1	13	43	26	20070613n7-9.mzXML.output.xml	N	Y
98	ENSE00000844121:94-ENSE00000739053:202	SKVVSIEDPFDQDDWGAWQK	ENSG00000074800	1	-1	1	2510.1	1255.05	NULL	NULL	0.018	22.2	2	4416.2.1	24	43	26	20070613n7-3.mzXML.output.xml	N	Y
99	ENSE00000855335:204-ENSE00000907687:204	TEAGADTQLHLDDALRSQEDLK	ENSG00000109061	17	-1	0	2506.18	835.393	NULL	NULL	0.019	21.7	3	3337.1.1	21	42	26	20070626n28-10.mzXML.output.xml	N	Y
100	ENSE00000867575:757-ENSE00000867585:375	DAKQAEAILSNQLLR	ENSG00000070182	14	-1	0	1669.92	556.641	NULL	NULL	0.0054	25.7	3	3048.1.1	14	28	26	20070619n36-13.mzXML.output.xml	N	Y
100	ENSE00000867575:757-ENSE00000867585:375	DAKQAEAILSNQLLR	ENSG00000070182	14	-1	0	1669.92	556.641	NULL	NULL	0.012	28.5	3	2323.1.1	14	28	26	20070622n45-13.mzXML.output.xml	N	Y
101	ENSE00000867866:169-ENSE00000897866:110	TEHPFTVEEFVVELTGR	ENSG00000175899	12	-1	1	2069.99	689.997	NULL	NULL	0.0083	22.8	3	1701.1.1	16	32	26	20070622n45-2_070623180745.mzXML.output.xml	N	Y
101	ENSE00000867866:169-ENSE00000897866:110	TEHPFTVEEFVVELTGR	ENSG00000175899	12	-1	1	2069.99	689.997	NULL	NULL	0.0079	22.5	3	1697.1.1	16	32	26	20070622n45-2_070623180745.mzXML.output.xml	N	Y
102	ENSE00000869281:105-ENSE00000954763:176	AQTLKVYFPYLLISK	ENSG00000062822	19	1	0	1944.04	648.012	NULL	NULL	0.013	20.7	3	3443.1.1	21	35	26	20070613n7-13.mzXML.output.xml	N	Y
103	ENSE00000871085:86-ENSE00001056296:245	KPCESDFETIKLISNGAYGLR	ENSG00000099308	19	1	2	2558.21	852.736	NULL	NULL	0.0015	23.7	3	3243.1.1	7	27	25	20070614n27-11.mzXML.output.xml	N	Y
105	ENSE00000876745:141-ENSE00000728091:119	ARMLKDPRSYPGL	ENSG00000063241	19	-1	0	1599.81	533.27	NULL	NULL	0.0025	29.7	3	3311.1.1	21	33	26	20070613n7-12.mzXML.output.xml	N	Y
105	ENSE00000876745:141-ENSE00000728091:119	ARMLKDPRSYPGL	ENSG00000063241	19	-1	0	1599.81	533.27	NULL	NULL	0.0066	30.5	3	2850.1.1	21	33	26	20070613n7-13.mzXML.output.xml	N	Y
106	ENSE00000877271:297-ENSE00001163797:165	IFPITAAILK	ENSG00000127954	7	-1	0	1086.69	362.231	NULL	NULL	0.0035	19.1	3	1494.1.1	20	29	26	20070612c7-11.mzXML.output.xml	N	Y
107	ENSE00000877392:120-ENSE00000877395:83	ENLVLLDPMVK	ENSG00000127980	7	-1	0	1268.7	634.349	NULL	NULL	0.011	21	2	2550.1.1	23	33	26	20070618n36-6.mzXML.output.xml	N	Y
108	ENSE00000878893:78-ENSE00000878887:150	MQLLPAVLRALK	ENSG00000100241	22	-1	0	1352.85	450.948	NULL	NULL	0.0071	33.1	3	4983.1.1	24	35	26	20070605n8-15.mzXML.output.xml	N	Y
108	ENSE00000878893:78-ENSE00000878887:150	MQLLPAVLRALK	ENSG00000100241	22	-1	0	1352.85	676.423	NULL	NULL	0.00082	35.2	2	4954.1.1	24	35	26	20070605n8-15.mzXML.output.xml	N	Y
108	ENSE00000878893:78-ENSE00000878887:150	MQLLPAVLRALK	ENSG00000100241	22	-1	0	1352.85	450.948	NULL	NULL	0.00072	32.4	3	4855.1.1	24	35	26	20070613n7-1.mzXML.output.xml	N	Y
108	ENSE00000878893:78-ENSE00000878887:150	MQLLPAVLRALK	ENSG00000100241	22	-1	0	1352.85	676.423	NULL	NULL	0.00037	35.1	2	4555.1.1	24	35	26	20070613n7-3.mzXML.output.xml	N	Y
108	ENSE00000878893:78-ENSE00000878887:150	MQLLPAVLRALK	ENSG00000100241	22	-1	0	1352.85	676.423	NULL	NULL	0.00037	34.9	2	4501.1.1	24	35	26	20070605n8-13.mzXML.output.xml	N	Y
108	ENSE00000878893:78-ENSE00000878887:150	MQLLPAVLRALK	ENSG00000100241	22	-1	0	1352.85	676.423	NULL	NULL	0.00034	35	2	4569.1.1	24	35	26	20070613n7-9.mzXML.output.xml	N	Y
108	ENSE00000878893:78-ENSE00000878887:150	MQLLPAVLRALK	ENSG00000100241	22	-1	0	1352.85	676.423	NULL	NULL	5e-06	38.5	2	4551.1.1	24	35	26	20070725n37-7.mzXML.output.xml	N	Y
108	ENSE00000878893:78-ENSE00000878887:150	MQLLPAVLRALK	ENSG00000100241	22	-1	0	1352.85	676.423	NULL	NULL	6.5e-07	38.4	2	4556.1.1	24	35	26	20070725n37-7.mzXML.output.xml	N	Y
109	ENSE00000879627:184-ENSE00000651831:90	LQMEELTTLR	ENSG00000133454	22	1	0	1249.65	416.55	NULL	NULL	0.017	21.4	3	1480.1.1	23	32	26	20070531c8-15.mzXML.output.xml	N	Y
111	ENSE00000884749:147-ENSE00000688938:88	KLEDQDLEEELDMK	ENSG00000128833	15	-1	0	1734.81	867.405	NULL	NULL	0.012	22.2	2	2617.1.1	21	34	26	20070629c28-10.mzXML.output.xml	N	Y
112	ENSE00000885063:95-ENSE00000885058:124	LFTAIGYSESTHNLTLPKQLNSK	ENSG00000129003	15	-1	0	2722.36	907.452	NULL	NULL	0.016	23.5	3	3231.1.1	7	29	26	20070718c37-3.mzXML.output.xml	N	Y
113	ENSE00000889354:144-ENSE00000654234:87	IQGDYRQLVHELDEAEYR	ENSG00000092010	14	1	0	2234.08	744.695	NULL	NULL	0.0024	28	3	3207.3.1	24	41	26	20070617n43-9.mzXML.output.xml	N	Y
114	ENSE00000889354:144-ENSE00000940675:493	IQGDYRQLVHELDEAEYR	ENSG00000092010	14	1	0	2234.08	744.695	NULL	NULL	0.0024	28	3	3207.4.1	24	41	26	20070617n43-9.mzXML.output.xml	N	Y
115	ENSE00000889773:159-ENSE00000889764:87	GTKPVLLDSSSILADR	ENSG00000100934	14	-1	0	1751.93	875.964	NULL	NULL	0.00021	31.8	2	3839.1.1	23	38	26	20070613n7-14.mzXML.output.xml	N	Y
117	ENSE00000895352:389-ENSE00000895362:237	ERPGSTASEGASRR	ENSG00000198837	1	-1	0	1620.72	540.24	NULL	NULL	0.016	21.5	3	1354.1.1	17	30	26	20070711c47-11.mzXML.output.xml	N	Y
118	ENSE00000895777:135-ENSE00000895774:81	ASQANVVGPWIQTKMEDHGGA	ENSG00000130402	19	1	0	2398.05	1199.03	NULL	NULL	0.012	19.3	2	4386.1.1	10	30	26	20070613n7-4.mzXML.output.xml	N	Y
119	ENSE00000895784:231-ENSE00000895774:81	MPSEGKMVSDHGGALGPEEFK	ENSG00000130402	19	1	0	2203.02	734.339	NULL	NULL	2.9e-05	28.8	3	2378.1.1	17	37	26	20070628c28-3.mzXML.output.xml	N	Y
119	ENSE00000895784:231-ENSE00000895774:81	MPSEGKMVSDHGGALGPEEFK	ENSG00000130402	19	1	0	2203.02	734.339	NULL	NULL	0.0014	27.1	3	2383.1.1	17	37	26	20070628c28-3.mzXML.output.xml	N	Y
119	ENSE00000895784:231-ENSE00000895774:81	MPSEGKMVSDHGGALGPEEFK	ENSG00000130402	19	1	0	2203.02	734.339	NULL	NULL	0.00027	26.1	3	2395.1.1	17	37	26	20070612c7-4.mzXML.output.xml	N	Y
119	ENSE00000895784:231-ENSE00000895774:81	MPSEGKMVSDHGGALGPEEFK	ENSG00000130402	19	1	0	2203.02	734.339	NULL	NULL	4.5e-05	29.6	3	2383.1.1	17	37	26	20070612c7-4.mzXML.output.xml	N	Y
119	ENSE00000895784:231-ENSE00000895774:81	MPSEGKMVSDHGGALGPEEFK	ENSG00000130402	19	1	0	2203.02	734.339	NULL	NULL	0.0019	22.5	3	2235.1.1	17	37	26	20070622n45-3_070623194126.mzXML.output.xml	N	Y
119	ENSE00000895784:231-ENSE00000895774:81	MPSEGKMVSDHGGALGPEEFK	ENSG00000130402	19	1	0	2203.02	734.339	NULL	NULL	0.0067	26.7	3	1980.1.1	17	37	26	20070613n7-3.mzXML.output.xml	N	Y
119	ENSE00000895784:231-ENSE00000895774:81	MPSEGKMVSDHGGALGPEEFK	ENSG00000130402	19	1	0	2203.02	734.339	NULL	NULL	6e-06	32.1	3	1986.1.1	17	37	26	20070613n7-3.mzXML.output.xml	N	Y
119	ENSE00000895784:231-ENSE00000895774:81	MPSEGKMVSDHGGALGPEEFK	ENSG00000130402	19	1	0	2203.02	734.339	NULL	NULL	0.01	22.6	3	1865.1.1	17	37	26	20070614n27-3.mzXML.output.xml	N	Y
119	ENSE00000895784:231-ENSE00000895774:81	MPSEGKMVSDHGGALGPEEFK	ENSG00000130402	19	1	0	2203.02	734.339	NULL	NULL	6.8e-09	43.4	3	1871.1.1	17	37	26	20070614n27-3.mzXML.output.xml	N	Y
119	ENSE00000895784:231-ENSE00000895774:81	MPSEGKMVSDHGGALGPEEFK	ENSG00000130402	19	1	0	2203.02	734.339	NULL	NULL	0.00027	29.1	3	2336.1.1	17	37	26	20070712n47-3.mzXML.output.xml	N	Y
120	ENSE00000895788:82-ENSE00000895781:151	MLDAEGKEAMLKHRD	ENSG00000130402	19	1	1	1759.85	586.617	NULL	NULL	0.0059	26.1	3	2690.1.1	21	35	26	20070718c37-4.mzXML.output.xml	N	Y
121	ENSE00000897059:79-ENSE00000897031:81	EEDKDQTHPPK	ENSG00000130816	19	-1	0	1305.61	652.804	NULL	NULL	0.0058	19.8	2	1394.1.1	20	30	26	20070604n8-4.mzXML.output.xml	N	Y
122	ENSE00000908070:231-ENSE00000793541:66	ISNRPAFMPSEGKMVSRKN	ENSG00000077522	1	1	0	2149.1	716.367	NULL	NULL	0.0049	26.6	3	1851.1.1	10	28	26	20070626n28-3.mzXML.output.xml	N	Y
123	ENSE00000911175:95-ENSE00000911179:162	YIRAEVHEMAER	ENSG00000198089	22	1	1	1503.74	501.246	NULL	NULL	0.017	24.6	3	2701.1.1	19	30	26	20070624c45-13.mzXML.output.xml	N	Y
123	ENSE00000911175:95-ENSE00000911179:162	YIRAEVHEMAER	ENSG00000198089	22	1	1	1503.74	501.246	NULL	NULL	0.014	24.7	3	2695.1.1	19	30	26	20070624c45-13.mzXML.output.xml	N	Y
125	ENSE00000915859:58-ENSE00000915853:48	RHPDPFDLNHNLGAGVSR	ENSG00000134744	1	-1	1	2002	667.334	NULL	NULL	0.019	22.9	3	3205.1.1	17	34	20	20070531c8-11.mzXML.output.xml	N	Y
127	ENSE00000918223:109-ENSE00000564154:79	FYEIDMKQYTLEAYR	ENSG00000122966	12	-1	1	2065.94	1032.97	NULL	NULL	0.012	21	2	2390.1.1	14	28	26	20070718c37-3.mzXML.output.xml	N	Y
128	ENSE00000923539:162-ENSE00000836945:204	IIEVGINK	ENSG00000123191	13	-1	0	885.541	442.77	NULL	NULL	0.0021	15.1	2	1888.1.1	23	30	26	20070615c27-7.mzXML.output.xml	N	Y
129	ENSE00000926048:55-ENSE00000926050:65	QKAAWGGGLLMSR	ENSG00000136750	10	1	0	1375.73	458.577	NULL	NULL	0.0061	24.4	3	1674.1.1	17	29	19	20070614n27-6.mzXML.output.xml	N	Y
130	ENSE00000928277:209-ENSE00000928256:182	LLRSAQPASAEGRA	ENSG00000137076	9	-1	0	1586.78	793.388	NULL	NULL	0.0089	28.9	2	2078.1.1	15	28	26	20070618n36-6.mzXML.output.xml	N	Y
131	ENSE00000928280:181-ENSE00000928256:182	PPLGRAAMEPIVISAK	ENSG00000137076	9	-1	0	1691.94	563.98	NULL	NULL	0.0044	24.4	3	2577.1.1	23	38	26	20070628c28-1.mzXML.output.xml	N	Y
132	ENSE00000929643:172-ENSE00000974073:119	KIPFTENLNLISMLVDPPTISR	ENSG00000124721	6	1	0	2514.37	838.123	NULL	NULL	0.015	19.5	3	3464.1.1	7	28	26	20070712n47-11.mzXML.output.xml	N	Y
133	ENSE00000930130:70-ENSE00000940728:159	EMEKENEYYCR	ENSG00000129467	14	-1	0	1566.63	783.313	NULL	NULL	0.0068	20.5	2	966.1.1	19	29	24	20070612c7-7.mzXML.output.xml	N	Y
133	ENSE00000930130:70-ENSE00000940728:159	EMEKENEYYCR	ENSG00000129467	14	-1	0	1566.63	783.313	NULL	NULL	0.0082	19.4	2	1022.1.1	19	29	24	20070614n27-5.mzXML.output.xml	N	Y
133	ENSE00000930130:70-ENSE00000940728:159	EMEKENEYYCR	ENSG00000129467	14	-1	0	1566.63	783.313	NULL	NULL	0.018	19.5	2	1277.1.1	19	29	24	20070712n47-5.mzXML.output.xml	N	Y
133	ENSE00000930130:70-ENSE00000940728:159	EMEKENEYYCR	ENSG00000129467	14	-1	0	1566.63	783.313	NULL	NULL	0.0038	22	2	978.1.1	19	29	24	20070716n38-5.mzXML.output.xml	N	Y
134	ENSE00000931462:171-ENSE00000931465:84	LTAMKMQDEMEQLR	ENSG00000128849	15	1	0	1723.82	574.606	NULL	NULL	0.014	26.2	3	2270.1.1	17	30	26	20070616c27-13.mzXML.output.xml	N	Y
135	ENSE00000934421:92-ENSE00000934435:93	ILALAR	ENSG00000138448	2	1	0	656.446	328.223	NULL	NULL	0.0034	21.7	2	2545.4.1	24	29	26	20070629c28-7.mzXML.output.xml	N	Y
135	ENSE00000934421:92-ENSE00000934435:93	ILALAR	ENSG00000138448	2	1	0	656.446	328.223	NULL	NULL	0.018	18.9	2	1985.4.1	24	29	26	20070605n8-16.mzXML.output.xml	N	Y
136	ENSE00000934460:146-ENSE00001259817:76	AITFTWVERSQNGGAPEPMELD	ENSG00000115415	2	-1	1	2586.15	862.05	NULL	NULL	0.016	24.8	3	1207.1.1	12	33	26	20070628c28-4.mzXML.output.xml	N	Y
137	ENSE00000934663:140-ENSE00000796615:171	ILEDGR	ENSG00000116117	2	1	0	702.379	351.189	NULL	NULL	0.018	18.3	2	1063.2.1	23	28	26	20070606c43-13.mzXML.output.xml	N	Y
138	ENSE00000939457:150-ENSE00000939466:141	LVMRVR	ENSG00000139641	12	1	0	789.482	394.741	NULL	NULL	0.00024	17.5	2	2024.1.1	22	27	26	20070619n36-13.mzXML.output.xml	N	Y
138	ENSE00000939457:150-ENSE00000939466:141	LVMRVR	ENSG00000139641	12	1	0	789.482	394.741	NULL	NULL	0.0059	14.3	2	1657.1.1	22	27	26	20070622n45-1_070623161359.mzXML.output.xml	N	Y
139	ENSE00000940245:123-ENSE00000685679:66	SSDSSKAR	ENSG00000088387	13	-1	0	837.407	418.703	NULL	NULL	0.017	18	2	1566.1.1	20	27	26	20070605n8-14.mzXML.output.xml	N	Y
140	ENSE00000940425:56-ENSE00001093171:227	GTAAEMVAVLSQLGQK	ENSG00000092108	14	1	0	1604.85	534.951	NULL	NULL	0.00013	31.1	3	2188.1.1	10	25	19	20070531c8-9.mzXML.output.xml	N	Y
140	ENSE00000940425:56-ENSE00001093171:227	GTAAEMVAVLSQLGQK	ENSG00000092108	14	1	0	1604.85	534.951	NULL	NULL	0.0002	30.8	3	2183.1.1	10	25	19	20070531c8-9.mzXML.output.xml	N	Y
141	ENSE00000941062:96-ENSE00001013503:183	GHVLLDLLEVLSGQQLAMLTEIEHK	ENSG00000054654	14	1	0	2802.51	934.171	NULL	NULL	0.011	26.5	3	3242.1.1	10	34	26	20070629c28-11.mzXML.output.xml	N	Y
142	ENSE00000942069:75-ENSE00001167705:736	MIMRLR	ENSG00000197535	15	-1	0	835.47	417.735	NULL	NULL	0.011	15.1	2	2715.1.1	24	29	26	20070612c7-6.mzXML.output.xml	N	Y
142	ENSE00000942069:75-ENSE00001167705:736	MIMRLR	ENSG00000197535	15	-1	0	835.47	417.735	NULL	NULL	0.0001	15.1	2	2743.1.1	24	29	26	20070614n27-6.mzXML.output.xml	N	Y
143	ENSE00000944006:164-ENSE00000944010:171	EKAQSSISGVTAAYNR	ENSG00000140575	15	1	0	1723.85	861.926	NULL	NULL	8.7e-05	29.4	2	2553.1.1	22	37	26	20070628c28-4.mzXML.output.xml	N	Y
143	ENSE00000944006:164-ENSE00000944010:171	EKAQSSISGVTAAYNR	ENSG00000140575	15	1	0	1723.85	861.926	NULL	NULL	0.00011	29.6	2	2557.1.1	22	37	26	20070628c28-4.mzXML.output.xml	N	Y
144	ENSE00000946604:70-ENSE00000946606:85	GVHSFYNNISGLTDFGEKK	ENSG00000167261	16	-1	0	2273.03	757.678	NULL	NULL	0.012	24.1	3	3604.1.1	7	25	24	20070614n27-4.mzXML.output.xml	N	Y
146	ENSE00000950689:164-ENSE00000950691:147	LVSEAGCLSQLHSGLFLYQGLLQALEGIS	ENSG00000108342	17	1	0	3503.61	1167.87	NULL	NULL	0.017	24.5	3	4213.1.1	22	50	26	20070628c28-5.mzXML.output.xml	N	Y
149	ENSE00000956267:125-ENSE00001177843:111	NIVQQQFCGEYAYVTVKPTR	ENSG00000090686	1	-1	2	2481.2	827.066	NULL	NULL	0.0037	25.1	3	1316.1.1	10	29	25	20070626n28-4.mzXML.output.xml	N	Y
150	ENSE00000958033:171-ENSE00001124686:1355	GQGLHALSGHTGDLTK	ENSG00000085433	1	-1	1	1751.82	875.909	NULL	NULL	0.011	18.7	2	4747.2.1	15	30	26	20070712n47-2.mzXML.output.xml	N	Y
151	ENSE00000958033:171-ENSE00001451341:1359	GQGLHALSGHTGDLTK	ENSG00000085433	1	-1	1	1751.82	875.909	NULL	NULL	0.011	18.7	2	4747.1.1	15	30	26	20070712n47-2.mzXML.output.xml	N	Y
152	ENSE00000959671:70-ENSE00000959687:164	MQPLVLSLRVK	ENSG00000143375	1	1	0	1283.79	641.894	NULL	NULL	0.014	17.6	2	4090.1.1	19	29	24	20070531c8-15.mzXML.output.xml	N	Y
153	ENSE00000959672:96-ENSE00000959682:162	LDEEVKIQR	ENSG00000143375	1	1	0	1129.62	564.811	NULL	NULL	0.016	24.8	2	3222.1.1	20	28	26	20070619n36-11.mzXML.output.xml	N	Y
154	ENSE00000962791:106-ENSE00000962802:84	IIETVQVPLSKR	ENSG00000138035	2	-1	1	1542.84	514.279	NULL	NULL	0.004	28.5	3	3557.1.1	24	35	26	20070628c28-5.mzXML.output.xml	N	Y
155	ENSE00000965052:88-ENSE00000934603:189	GRHPYLGKYKIEGAF	ENSG00000138356	2	1	0	1815.93	907.964	NULL	NULL	0.018	24.4	2	4315.1.1	16	30	26	20070531c8-11.mzXML.output.xml	N	Y
155	ENSE00000965052:88-ENSE00000934603:189	GRHPYLGKYKIEGAF	ENSG00000138356	2	1	0	1815.93	907.964	NULL	NULL	0.017	27.3	2	4035.1.1	16	30	26	20070613n7-1.mzXML.output.xml	N	Y
155	ENSE00000965052:88-ENSE00000934603:189	GRHPYLGKYKIEGAF	ENSG00000138356	2	1	0	1815.93	907.964	NULL	NULL	0.014	24.1	2	3614.1.1	16	30	26	20070604n8-1.mzXML.output.xml	N	Y
155	ENSE00000965052:88-ENSE00000934603:189	GRHPYLGKYKIEGAF	ENSG00000138356	2	1	0	1815.93	907.964	NULL	NULL	0.014	24.6	2	4454.1.1	16	30	26	20070604n8-4.mzXML.output.xml	N	Y
155	ENSE00000965052:88-ENSE00000934603:189	GRHPYLGKYKIEGAF	ENSG00000138356	2	1	0	1815.93	907.964	NULL	NULL	0.0027	27.4	2	3774.1.1	16	30	26	20070604n8-7.mzXML.output.xml	N	Y
156	ENSE00000965053:87-ENSE00000934609:228	DESLFVRIINMYKE	ENSG00000138356	2	1	0	1836.89	612.298	NULL	NULL	0.0053	23.9	3	1837.1.1	21	34	26	20070604n8-3.mzXML.output.xml	N	Y
157	ENSE00000965583:803-ENSE00000965587:96	ETSKPGPSGLQAKLATLLE	ENSG00000153827	2	-1	1	2142.07	714.023	NULL	NULL	0.0012	34.2	3	3000.1.1	11	29	26	20070612c7-10.mzXML.output.xml	N	Y
159	ENSE00000966032:105-ENSE00000843572:76	SLDMAIAPEMVK	ENSG00000072195	2	1	1	1336.66	668.33	NULL	NULL	0.018	29.3	2	2621.1.1	20	31	26	20070605n8-9.mzXML.output.xml	N	Y
159	ENSE00000966032:105-ENSE00000843572:76	SLDMAIAPEMVK	ENSG00000072195	2	1	1	1336.66	668.33	NULL	NULL	0.017	29.4	2	2681.1.1	20	31	26	20070617n43-8.mzXML.output.xml	N	Y
160	ENSE00000966690:293-ENSE00000966696:108	GQMLTFIMVARLATLCPAPVLQR	ENSG00000144712	3	1	0	2618.41	872.803	NULL	NULL	0.0054	25.5	3	3478.1.1	24	46	26	20070622n45-7_070624015606.mzXML.output.xml	N	Y
161	ENSE00000967559:147-ENSE00000967571:233	QEWLEASREHTTDLGFPR	ENSG00000144857	3	1	1	2332.05	1166.02	NULL	NULL	0.0074	23.8	2	3755.1.1	18	35	26	20070605n8-15.mzXML.output.xml	N	Y
161	ENSE00000967559:147-ENSE00000967571:233	QEWLEASREHTTDLGFPR	ENSG00000144857	3	1	1	2332.05	1166.02	NULL	NULL	0.0085	23.9	2	3554.1.1	18	35	26	20070613n7-13.mzXML.output.xml	N	Y
162	ENSE00000968045:126-ENSE00001156230:532	ELYDAMVAANIPYILR	ENSG00000090402	3	-1	0	1947.97	973.984	NULL	NULL	0.013	24.2	2	4981.1.1	13	28	26	20070613n7-1.mzXML.output.xml	N	Y
164	ENSE00000971472:1236-ENSE00001006615:112	FLQACGPLYAYR	ENSG00000152684	5	1	0	1458.72	729.36	NULL	NULL	0.0069	24.6	2	2734.1.1	23	34	26	20070615c27-9.mzXML.output.xml	N	Y
165	ENSE00000971623:80-ENSE00000971627:161	IANWPTLILGSLIQVPSVER	ENSG00000113319	5	1	1	2366.26	788.753	NULL	NULL	0.01	18.7	3	4074.1.1	17	36	26	20070716n38-12.mzXML.output.xml	N	Y
166	ENSE00000974025:120-ENSE00000974073:119	VEDMLTLNEISRNEK	ENSG00000124721	6	1	0	1790.9	895.448	NULL	NULL	0.013	21.8	2	2689.1.1	17	31	26	20070624c45-8.mzXML.output.xml	N	Y
166	ENSE00000974025:120-ENSE00000974073:119	VEDMLTLNEISRNEK	ENSG00000124721	6	1	0	1790.9	895.448	NULL	NULL	0.015	27.1	2	2827.1.1	17	31	26	20070711c47-8.mzXML.output.xml	N	Y
166	ENSE00000974025:120-ENSE00000974073:119	VEDMLTLNEISRNEK	ENSG00000124721	6	1	0	1790.9	895.448	NULL	NULL	0.0063	24.2	2	3097.1.1	17	31	26	20070718c37-9.mzXML.output.xml	N	Y
166	ENSE00000974025:120-ENSE00000974073:119	VEDMLTLNEISRNEK	ENSG00000124721	6	1	0	1790.9	895.448	NULL	NULL	0.017	27	2	3580.1.1	17	31	26	20070613n7-12.mzXML.output.xml	N	Y
166	ENSE00000974025:120-ENSE00000974073:119	VEDMLTLNEISRNEK	ENSG00000124721	6	1	0	1790.9	895.448	NULL	NULL	0.015	21.4	2	3390.1.1	17	31	26	20070712n47-5.mzXML.output.xml	N	Y
166	ENSE00000974025:120-ENSE00000974073:119	VEDMLTLNEISRNEK	ENSG00000124721	6	1	0	1790.9	895.448	NULL	NULL	0.014	21.4	2	3184.1.1	17	31	26	20070716n38-7.mzXML.output.xml	N	Y
167	ENSE00000974427:147-ENSE00001313368:591	YLFLDMR	ENSG00000146192	6	1	0	957.487	478.743	NULL	NULL	0.01	15.2	2	1607.2.1	22	28	26	20070621c36-9.mzXML.output.xml	N	Y
168	ENSE00000974427:147-ENSE00001460782:351	YLFLDMR	ENSG00000146192	6	1	0	957.487	478.743	NULL	NULL	0.01	15.2	2	1607.1.1	22	28	26	20070621c36-9.mzXML.output.xml	N	Y
169	ENSE00000974737:65-ENSE00000974749:194	LLLDSKAQQTELEWISSPPNGVIK	ENSG00000135333	6	-1	0	2746.44	915.48	NULL	NULL	0.0041	25.8	3	4905.1.1	1	24	22	20070613n7-5.mzXML.output.xml	N	Y
170	ENSE00000980058:178-ENSE00001374712:754	KPGYVSAMTTPAR	ENSG00000157168	8	1	2	1458.71	729.357	NULL	NULL	0.0068	25.7	2	3610.3.1	23	35	25	20070615c27-9.mzXML.output.xml	N	Y
170	ENSE00000980058:178-ENSE00001374712:754	KPGYVSAMTTPAR	ENSG00000157168	8	1	2	1458.72	729.358	NULL	NULL	0.0014	28.7	2	3604.3.1	23	35	25	20070615c27-9.mzXML.output.xml	N	Y
170	ENSE00000980058:178-ENSE00001374712:754	KPGYVSAMTTPAR	ENSG00000157168	8	1	2	1458.72	729.358	NULL	NULL	0.0049	25.6	2	3842.3.1	23	35	25	20070613n7-11.mzXML.output.xml	N	Y
170	ENSE00000980058:178-ENSE00001374712:754	KPGYVSAMTTPAR	ENSG00000157168	8	1	2	1458.72	729.358	NULL	NULL	0.018	22.5	2	3749.3.1	23	35	25	20070614n27-7.mzXML.output.xml	N	Y
171	ENSE00000980058:178-ENSE00001407514:724	KPGYVSAMTTPAR	ENSG00000157168	8	1	2	1458.71	729.357	NULL	NULL	0.0068	25.7	2	3610.2.1	23	35	25	20070615c27-9.mzXML.output.xml	N	Y
171	ENSE00000980058:178-ENSE00001407514:724	KPGYVSAMTTPAR	ENSG00000157168	8	1	2	1458.72	729.358	NULL	NULL	0.0014	28.7	2	3604.2.1	23	35	25	20070615c27-9.mzXML.output.xml	N	Y
171	ENSE00000980058:178-ENSE00001407514:724	KPGYVSAMTTPAR	ENSG00000157168	8	1	2	1458.72	729.358	NULL	NULL	0.0049	25.6	2	3842.2.1	23	35	25	20070613n7-11.mzXML.output.xml	N	Y
171	ENSE00000980058:178-ENSE00001407514:724	KPGYVSAMTTPAR	ENSG00000157168	8	1	2	1458.72	729.358	NULL	NULL	0.018	22.5	2	3749.2.1	23	35	25	20070614n27-7.mzXML.output.xml	N	Y
172	ENSE00000980058:178-ENSE00001483701:801	KPGYVSAMTTPAR	ENSG00000157168	8	1	2	1458.71	729.357	NULL	NULL	0.0068	25.7	2	3610.1.1	23	35	25	20070615c27-9.mzXML.output.xml	N	Y
172	ENSE00000980058:178-ENSE00001483701:801	KPGYVSAMTTPAR	ENSG00000157168	8	1	2	1458.72	729.358	NULL	NULL	0.0014	28.7	2	3604.1.1	23	35	25	20070615c27-9.mzXML.output.xml	N	Y
172	ENSE00000980058:178-ENSE00001483701:801	KPGYVSAMTTPAR	ENSG00000157168	8	1	2	1458.72	729.358	NULL	NULL	0.0049	25.6	2	3842.1.1	23	35	25	20070613n7-11.mzXML.output.xml	N	Y
172	ENSE00000980058:178-ENSE00001483701:801	KPGYVSAMTTPAR	ENSG00000157168	8	1	2	1458.72	729.358	NULL	NULL	0.018	22.5	2	3749.1.1	23	35	25	20070614n27-7.mzXML.output.xml	N	Y
173	ENSE00000982194:52-ENSE00000982197:286	MASVAVDPQPIVANAKGAVTGAK	ENSG00000147872	9	-1	0	2211.19	737.062	NULL	NULL	0.018	18.7	3	1739.1.1	8	30	18	20070715n46-8.mzXML.output.xml	N	Y
174	ENSE00000984975:193-ENSE00000984982:138	LLPSAGTR	ENSG00000148396	9	-1	1	974.479	487.239	NULL	NULL	0.0077	23.4	2	1519.1.1	22	29	26	20070531c8-11.mzXML.output.xml	N	Y
174	ENSE00000984975:193-ENSE00000984982:138	LLPSAGTR	ENSG00000148396	9	-1	1	974.479	487.239	NULL	NULL	0.00078	23.4	2	1557.1.1	22	29	26	20070612c7-6.mzXML.output.xml	N	Y
174	ENSE00000984975:193-ENSE00000984982:138	LLPSAGTR	ENSG00000148396	9	-1	1	974.479	487.239	NULL	NULL	0.0005	21	2	1550.1.1	22	29	26	20070612c7-6.mzXML.output.xml	N	Y
174	ENSE00000984975:193-ENSE00000984982:138	LLPSAGTR	ENSG00000148396	9	-1	1	974.479	487.239	NULL	NULL	0.0017	23.4	2	1161.1.1	22	29	26	20070615c27-5.mzXML.output.xml	N	Y
174	ENSE00000984975:193-ENSE00000984982:138	LLPSAGTR	ENSG00000148396	9	-1	1	974.479	487.239	NULL	NULL	0.011	23.4	2	1205.1.1	22	29	26	20070615c27-7.mzXML.output.xml	N	Y
174	ENSE00000984975:193-ENSE00000984982:138	LLPSAGTR	ENSG00000148396	9	-1	1	974.479	487.239	NULL	NULL	0.0069	21	2	1531.1.1	22	29	26	20070628c28-5.mzXML.output.xml	N	Y
174	ENSE00000984975:193-ENSE00000984982:138	LLPSAGTR	ENSG00000148396	9	-1	1	974.479	487.239	NULL	NULL	0.0005	23.4	2	1738.1.1	22	29	26	20070629c28-11.mzXML.output.xml	N	Y
174	ENSE00000984975:193-ENSE00000984982:138	LLPSAGTR	ENSG00000148396	9	-1	1	974.479	487.239	NULL	NULL	0.0038	23.4	2	1185.1.1	22	29	26	20070605n8-9.mzXML.output.xml	N	Y
174	ENSE00000984975:193-ENSE00000984982:138	LLPSAGTR	ENSG00000148396	9	-1	1	974.479	487.239	NULL	NULL	0.015	23.4	2	1190.1.1	22	29	26	20070605n8-9.mzXML.output.xml	N	Y
174	ENSE00000984975:193-ENSE00000984982:138	LLPSAGTR	ENSG00000148396	9	-1	1	974.479	487.239	NULL	NULL	0.017	23.4	2	1229.1.1	22	29	26	20070613n7-9.mzXML.output.xml	N	Y
174	ENSE00000984975:193-ENSE00000984982:138	LLPSAGTR	ENSG00000148396	9	-1	1	974.479	487.239	NULL	NULL	0.0064	21.1	2	1183.1.1	22	29	26	20070614n27-7.mzXML.output.xml	N	Y
174	ENSE00000984975:193-ENSE00000984982:138	LLPSAGTR	ENSG00000148396	9	-1	1	974.479	487.239	NULL	NULL	0.0012	19.1	2	1178.1.1	22	29	26	20070614n27-7.mzXML.output.xml	N	Y
174	ENSE00000984975:193-ENSE00000984982:138	LLPSAGTR	ENSG00000148396	9	-1	1	974.479	487.239	NULL	NULL	0.0089	21	2	1160.1.1	22	29	26	20070622n45-6_070624002225.mzXML.output.xml	N	Y
175	ENSE00000985088:138-ENSE00001434165:179	SPGNTAAPGSVPAVVGSALLLLMLLVL	ENSG00000177943	9	1	1	2640.48	880.16	NULL	NULL	0.0059	23.2	3	2868.1.1	24	50	26	20070714c46-12.mzXML.output.xml	N	Y
176	ENSE00000985599:140-ENSE00000985602:171	LIEDGR	ENSG00000148498	10	-1	0	702.379	351.189	NULL	NULL	0.018	18.3	2	1063.1.1	23	28	26	20070606c43-13.mzXML.output.xml	N	Y
177	ENSE00000986496:81-ENSE00000986499:95	ASLMTYKCAVVGPGIDVPAPDMSTGER	ENSG00000148672	10	-1	1	2896.35	965.451	NULL	NULL	0.0041	29.2	3	2746.1.1	15	41	26	20070604n8-1.mzXML.output.xml	N	Y
177	ENSE00000986496:81-ENSE00000986499:95	ASLMTYKCAVVGPGIDVPAPDMSTGER	ENSG00000148672	10	-1	1	2896.35	965.451	NULL	NULL	0.004	30.1	3	2894.1.1	15	41	26	20070604n8-3.mzXML.output.xml	N	Y
177	ENSE00000986496:81-ENSE00000986499:95	ASLMTYKCAVVGPGIDVPAPDMSTGER	ENSG00000148672	10	-1	1	2896.35	965.451	NULL	NULL	3.5e-05	38.6	3	3279.1.1	15	41	26	20070604n8-4.mzXML.output.xml	N	Y
177	ENSE00000986496:81-ENSE00000986499:95	ASLMTYKCAVVGPGIDVPAPDMSTGER	ENSG00000148672	10	-1	1	2896.35	965.451	NULL	NULL	0.016	27.7	3	2866.1.1	15	41	26	20070604n8-7.mzXML.output.xml	N	Y
177	ENSE00000986496:81-ENSE00000986499:95	ASLMTYKCAVVGPGIDVPAPDMSTGER	ENSG00000148672	10	-1	1	2896.35	965.451	NULL	NULL	0.016	24.6	3	3070.1.1	15	41	26	20070622n45-5_070623224845.mzXML.output.xml	N	Y
178	ENSE00000986498:64-ENSE00000986505:92	GFIVSVQESLER	ENSG00000148672	10	-1	1	1363.72	681.861	NULL	NULL	0.0098	28	2	2404.1.1	19	30	22	20070605n8-16.mzXML.output.xml	N	Y
179	ENSE00000986502:138-ENSE00000986506:63	AKGASEKDIVHSGLAYTMER	ENSG00000148672	10	-1	0	2259.09	753.029	NULL	NULL	0.00082	27.7	3	2634.1.1	24	43	26	20070606c43-6.mzXML.output.xml	N	Y
179	ENSE00000986502:138-ENSE00000986506:63	AKGASEKDIVHSGLAYTMER	ENSG00000148672	10	-1	0	2163.09	721.029	NULL	NULL	0.00027	28.9	3	2246.1.1	24	43	26	20070604n8-1.mzXML.output.xml	N	Y
179	ENSE00000986502:138-ENSE00000986506:63	AKGASEKDIVHSGLAYTMER	ENSG00000148672	10	-1	0	2163.09	721.029	NULL	NULL	2e-06	31.3	3	2383.1.1	24	43	26	20070604n8-3.mzXML.output.xml	N	Y
179	ENSE00000986502:138-ENSE00000986506:63	AKGASEKDIVHSGLAYTMER	ENSG00000148672	10	-1	0	2163.09	721.029	NULL	NULL	0.00032	28.7	3	2380.1.1	24	43	26	20070604n8-3.mzXML.output.xml	N	Y
179	ENSE00000986502:138-ENSE00000986506:63	AKGASEKDIVHSGLAYTMER	ENSG00000148672	10	-1	0	2163.09	721.029	NULL	NULL	2.8e-07	35.9	3	2789.1.1	24	43	26	20070604n8-4.mzXML.output.xml	N	Y
179	ENSE00000986502:138-ENSE00000986506:63	AKGASEKDIVHSGLAYTMER	ENSG00000148672	10	-1	0	2163.09	721.029	NULL	NULL	1.3e-07	35.1	3	2782.1.1	24	43	26	20070604n8-4.mzXML.output.xml	N	Y
179	ENSE00000986502:138-ENSE00000986506:63	AKGASEKDIVHSGLAYTMER	ENSG00000148672	10	-1	0	2163.09	721.029	NULL	NULL	1.8e-06	35.3	3	2350.1.1	24	43	26	20070604n8-5.mzXML.output.xml	N	Y
179	ENSE00000986502:138-ENSE00000986506:63	AKGASEKDIVHSGLAYTMER	ENSG00000148672	10	-1	0	2163.09	721.029	NULL	NULL	1.6e-07	38.1	3	2346.1.1	24	43	26	20070604n8-5.mzXML.output.xml	N	Y
179	ENSE00000986502:138-ENSE00000986506:63	AKGASEKDIVHSGLAYTMER	ENSG00000148672	10	-1	0	2163.09	721.029	NULL	NULL	9.9e-07	38.5	3	2706.1.1	24	43	26	20070604n8-6.mzXML.output.xml	N	Y
179	ENSE00000986502:138-ENSE00000986506:63	AKGASEKDIVHSGLAYTMER	ENSG00000148672	10	-1	0	2163.09	721.029	NULL	NULL	0.0002	29	3	2704.1.1	24	43	26	20070604n8-6.mzXML.output.xml	N	Y
179	ENSE00000986502:138-ENSE00000986506:63	AKGASEKDIVHSGLAYTMER	ENSG00000148672	10	-1	0	2163.09	721.029	NULL	NULL	1.8e-06	38	3	2377.1.1	24	43	26	20070604n8-7.mzXML.output.xml	N	Y
179	ENSE00000986502:138-ENSE00000986506:63	AKGASEKDIVHSGLAYTMER	ENSG00000148672	10	-1	0	2163.09	721.029	NULL	NULL	1e-07	35.2	3	2372.1.1	24	43	26	20070604n8-7.mzXML.output.xml	N	Y
179	ENSE00000986502:138-ENSE00000986506:63	AKGASEKDIVHSGLAYTMER	ENSG00000148672	10	-1	0	2163.09	721.029	NULL	NULL	0.001	29.8	3	2732.1.1	24	43	26	20070604n8-8.mzXML.output.xml	N	Y
179	ENSE00000986502:138-ENSE00000986506:63	AKGASEKDIVHSGLAYTMER	ENSG00000148672	10	-1	0	2163.09	721.029	NULL	NULL	2.8e-06	38.4	3	2736.1.1	24	43	26	20070604n8-8.mzXML.output.xml	N	Y
179	ENSE00000986502:138-ENSE00000986506:63	AKGASEKDIVHSGLAYTMER	ENSG00000148672	10	-1	0	2163.09	721.029	NULL	NULL	5.9e-08	34.7	3	2423.1.1	24	43	26	20070613n7-3.mzXML.output.xml	N	Y
179	ENSE00000986502:138-ENSE00000986506:63	AKGASEKDIVHSGLAYTMER	ENSG00000148672	10	-1	0	2163.09	721.029	NULL	NULL	1.6e-06	41.7	3	2442.1.1	24	43	26	20070614n27-5.mzXML.output.xml	N	Y
179	ENSE00000986502:138-ENSE00000986506:63	AKGASEKDIVHSGLAYTMER	ENSG00000148672	10	-1	0	2163.09	721.029	NULL	NULL	0.00036	29.7	3	2436.1.1	24	43	26	20070614n27-5.mzXML.output.xml	N	Y
179	ENSE00000986502:138-ENSE00000986506:63	AKGASEKDIVHSGLAYTMER	ENSG00000148672	10	-1	0	2163.09	721.029	NULL	NULL	8.9e-05	35.1	3	2844.1.1	24	43	26	20070618n36-6.mzXML.output.xml	N	Y
179	ENSE00000986502:138-ENSE00000986506:63	AKGASEKDIVHSGLAYTMER	ENSG00000148672	10	-1	0	2163.09	721.029	NULL	NULL	0.0049	24.2	3	2830.1.1	24	43	26	20070618n36-6.mzXML.output.xml	N	Y
179	ENSE00000986502:138-ENSE00000986506:63	AKGASEKDIVHSGLAYTMER	ENSG00000148672	10	-1	0	2163.09	721.029	NULL	NULL	0.002	25.7	3	2627.1.1	24	43	26	20070622n45-5_070623224845.mzXML.output.xml	N	Y
179	ENSE00000986502:138-ENSE00000986506:63	AKGASEKDIVHSGLAYTMER	ENSG00000148672	10	-1	0	2163.09	721.029	NULL	NULL	0.00041	27.5	3	2631.1.1	24	43	26	20070622n45-5_070623224845.mzXML.output.xml	N	Y
179	ENSE00000986502:138-ENSE00000986506:63	AKGASEKDIVHSGLAYTMER	ENSG00000148672	10	-1	0	2163.09	721.029	NULL	NULL	0.0051	28.7	3	2732.1.1	24	43	26	20070626n28-6.mzXML.output.xml	N	Y
179	ENSE00000986502:138-ENSE00000986506:63	AKGASEKDIVHSGLAYTMER	ENSG00000148672	10	-1	0	2163.09	721.029	NULL	NULL	0.007	25.8	3	2740.1.1	24	43	26	20070626n28-6.mzXML.output.xml	N	Y
179	ENSE00000986502:138-ENSE00000986506:63	KSNAPRVKAKGASEKDIVHSGLAYTMER	ENSG00000148672	10	-1	0	3245.61	1081.87	NULL	NULL	0.0037	30.1	3	2461.1.1	16	43	26	20070614n27-5.mzXML.output.xml	N	Y
180	ENSE00000986502:138-ENSE00001456678:1385	QLTKSNAPRVKAKQIMR	ENSG00000148672	10	-1	0	2027.15	675.716	NULL	NULL	0.004	24.4	3	4798.1.1	13	29	26	20070613n7-12.mzXML.output.xml	N	Y
181	ENSE00000987304:129-ENSE00001352107:68	LLDSSNPPTSASQVAGTAGTSRR	ENSG00000095637	10	-1	1	2353.15	784.383	NULL	NULL	0.0073	27.2	3	4495.4.1	8	30	26	20070628c28-3.mzXML.output.xml	N	Y
182	ENSE00000987304:129-ENSE00001383385:3353	LLDSSNPPTSASQVAGTAGTSRR	ENSG00000095637	10	-1	1	2353.15	784.383	NULL	NULL	0.0073	27.2	3	4495.1.1	8	30	26	20070628c28-3.mzXML.output.xml	N	Y
183	ENSE00000987304:129-ENSE00001401007:300	LLDSSNPPTSASQVAGTAGTSRR	ENSG00000095637	10	-1	1	2353.15	784.383	NULL	NULL	0.0073	27.2	3	4495.2.1	8	30	26	20070628c28-3.mzXML.output.xml	N	Y
184	ENSE00000987304:129-ENSE00001454751:3354	LLDSSNPPTSASQVAGTAGTSRR	ENSG00000095637	10	-1	1	2353.15	784.383	NULL	NULL	0.0073	27.2	3	4495.3.1	8	30	26	20070628c28-3.mzXML.output.xml	N	Y
185	ENSE00000987622:198-ENSE00000729187:105	GAIVLTGGDKAFAGAGGT	ENSG00000127884	10	-1	1	1642.82	821.409	NULL	NULL	0.0031	23.1	2	1820.1.1	13	30	26	20070718c37-11.mzXML.output.xml	N	Y
186	ENSE00000989578:108-ENSE00000797663:84	HQQTTEPNFPEILLIAINKYGVSLIDP	ENSG00000137474	11	1	0	3210.62	1070.21	NULL	NULL	0.014	29.2	3	4351.1.1	24	50	26	20070613n7-2.mzXML.output.xml	N	Y
187	ENSE00000990787:85-ENSE00001144670:107	NASHVPVQPAIQEWLKEGP	ENSG00000149476	11	1	1	2142.09	1071.04	NULL	NULL	0.014	34.5	2	2710.1.1	17	35	26	20070613n7-1.mzXML.output.xml	N	Y
187	ENSE00000990787:85-ENSE00001144670:107	NASHVPVQPAIQEWLKEGP	ENSG00000149476	11	1	1	2142.09	1071.04	NULL	NULL	0.015	31.3	2	2712.1.1	17	35	26	20070613n7-1.mzXML.output.xml	N	Y
187	ENSE00000990787:85-ENSE00001144670:107	NASHVPVQPAIQEWLKEGP	ENSG00000149476	11	1	1	2142.09	1071.04	NULL	NULL	0.00019	37.8	2	3020.1.1	17	35	26	20070613n7-12.mzXML.output.xml	N	Y
187	ENSE00000990787:85-ENSE00001144670:107	NASHVPVQPAIQEWLKEGP	ENSG00000149476	11	1	1	2142.09	1071.04	NULL	NULL	9.8e-05	37.8	2	3015.1.1	17	35	26	20070613n7-12.mzXML.output.xml	N	Y
187	ENSE00000990787:85-ENSE00001144670:107	NASHVPVQPAIQEWLKEGP	ENSG00000149476	11	1	1	2142.09	1071.04	NULL	NULL	0.00062	34.5	2	2992.1.1	17	35	26	20070613n7-2.mzXML.output.xml	N	Y
187	ENSE00000990787:85-ENSE00001144670:107	NASHVPVQPAIQEWLKEGP	ENSG00000149476	11	1	1	2142.09	1071.04	NULL	NULL	0.0062	31.4	2	2989.1.1	17	35	26	20070613n7-2.mzXML.output.xml	N	Y
187	ENSE00000990787:85-ENSE00001144670:107	NASHVPVQPAIQEWLKEGP	ENSG00000149476	11	1	1	2142.09	1071.04	NULL	NULL	0.0082	34.4	2	2619.1.1	17	35	26	20070613n7-5.mzXML.output.xml	N	Y
187	ENSE00000990787:85-ENSE00001144670:107	NASHVPVQPAIQEWLKEGP	ENSG00000149476	11	1	1	2142.09	1071.04	NULL	NULL	0.0037	34.5	2	3004.1.1	17	35	26	20070613n7-6.mzXML.output.xml	N	Y
187	ENSE00000990787:85-ENSE00001144670:107	NASHVPVQPAIQEWLKEGP	ENSG00000149476	11	1	1	2142.09	1071.04	NULL	NULL	0.018	23	2	2630.1.1	17	35	26	20070614n27-5.mzXML.output.xml	N	Y
187	ENSE00000990787:85-ENSE00001144670:107	NASHVPVQPAIQEWLKEGP	ENSG00000149476	11	1	1	2142.09	1071.04	NULL	NULL	0.0048	31.3	2	2942.1.1	17	35	26	20070605n8-14.mzXML.output.xml	N	Y
187	ENSE00000990787:85-ENSE00001144670:107	NASHVPVQPAIQEWLKEGP	ENSG00000149476	11	1	1	2142.09	1071.04	NULL	NULL	0.001	34.5	2	2948.1.1	17	35	26	20070605n8-14.mzXML.output.xml	N	Y
187	ENSE00000990787:85-ENSE00001144670:107	NASHVPVQPAIQEWLKEGP	ENSG00000149476	11	1	1	2142.09	1071.04	NULL	NULL	0.0039	34.4	2	2734.1.1	17	35	26	20070605n8-15.mzXML.output.xml	N	Y
187	ENSE00000990787:85-ENSE00001144670:107	NASHVPVQPAIQEWLKEGP	ENSG00000149476	11	1	1	2142.09	1071.04	NULL	NULL	0.0009	34.4	2	2728.1.1	17	35	26	20070605n8-15.mzXML.output.xml	N	Y
187	ENSE00000990787:85-ENSE00001144670:107	NASHVPVQPAIQEWLKEGP	ENSG00000149476	11	1	1	2142.09	1071.04	NULL	NULL	0.0089	26.4	2	2925.1.1	17	35	26	20070605n8-16.mzXML.output.xml	N	Y
187	ENSE00000990787:85-ENSE00001144670:107	NASHVPVQPAIQEWLKEGP	ENSG00000149476	11	1	1	2142.09	714.029	NULL	NULL	0.0029	29.5	3	2931.1.1	17	35	26	20070605n8-16.mzXML.output.xml	N	Y
187	ENSE00000990787:85-ENSE00001144670:107	NASHVPVQPAIQEWLKEGP	ENSG00000149476	11	1	1	2142.09	1071.04	NULL	NULL	0.0017	34.5	2	2595.1.1	17	35	26	20070613n7-3.mzXML.output.xml	N	Y
187	ENSE00000990787:85-ENSE00001144670:107	NASHVPVQPAIQEWLKEGP	ENSG00000149476	11	1	1	2142.09	1071.04	NULL	NULL	0.00024	37.8	2	2592.1.1	17	35	26	20070613n7-3.mzXML.output.xml	N	Y
187	ENSE00000990787:85-ENSE00001144670:107	NASHVPVQPAIQEWLKEGP	ENSG00000149476	11	1	1	2142.09	1071.04	NULL	NULL	0.00015	37.8	2	2977.1.1	17	35	26	20070613n7-4.mzXML.output.xml	N	Y
187	ENSE00000990787:85-ENSE00001144670:107	NASHVPVQPAIQEWLKEGP	ENSG00000149476	11	1	1	2142.09	1071.04	NULL	NULL	0.0077	31.3	2	2980.1.1	17	35	26	20070613n7-4.mzXML.output.xml	N	Y
187	ENSE00000990787:85-ENSE00001144670:107	NASHVPVQPAIQEWLKEGP	ENSG00000149476	11	1	1	2142.09	1071.04	NULL	NULL	0.0047	34.5	2	2614.1.1	17	35	26	20070613n7-5.mzXML.output.xml	N	Y
187	ENSE00000990787:85-ENSE00001144670:107	NASHVPVQPAIQEWLKEGP	ENSG00000149476	11	1	1	2142.09	1071.04	NULL	NULL	0.011	28.2	2	2963.1.1	17	35	26	20070614n27-10.mzXML.output.xml	N	Y
187	ENSE00000990787:85-ENSE00001144670:107	NASHVPVQPAIQEWLKEGP	ENSG00000149476	11	1	1	2142.09	1071.04	NULL	NULL	0.0076	28.5	2	2580.1.1	17	35	26	20070614n27-9.mzXML.output.xml	N	Y
188	ENSE00000995227:74-ENSE00000939581:131	LSIGLDNGTISHHCR	ENSG00000139668	13	1	0	1759.83	586.61	NULL	NULL	0.017	26.7	3	4719.1.1	14	28	25	20070629c28-13.mzXML.output.xml	N	Y
188	ENSE00000995227:74-ENSE00000939581:131	LSIGLDNGTISHHCR	ENSG00000139668	13	1	0	1759.83	879.915	NULL	NULL	0.014	28.1	2	4604.1.1	14	28	25	20070531c8-15.mzXML.output.xml	N	Y
188	ENSE00000995227:74-ENSE00000939581:131	LSIGLDNGTISHHCR	ENSG00000139668	13	1	0	1759.83	879.915	NULL	NULL	0.0036	29	2	4271.1.1	14	28	25	20070612c7-14.mzXML.output.xml	N	Y
188	ENSE00000995227:74-ENSE00000939581:131	LSIGLDNGTISHHCR	ENSG00000139668	13	1	0	1759.83	879.915	NULL	NULL	0.015	28.2	2	3558.1.1	14	28	25	20070621c36-12.mzXML.output.xml	N	Y
188	ENSE00000995227:74-ENSE00000939581:131	LSIGLDNGTISHHCR	ENSG00000139668	13	1	0	1759.83	879.915	NULL	NULL	0.0023	31.6	2	4400.1.1	14	28	25	20070613n7-14.mzXML.output.xml	N	Y
189	ENSE00000996957:228-ENSE00001112355:149	FIHDTVAAK	ENSG00000090975	12	-1	1	1001.54	500.771	NULL	NULL	0.013	17.9	2	2712.1.1	21	29	26	20070717c38-5.mzXML.output.xml	N	Y
190	ENSE00001000858:104-ENSE00001152779:66	RALPSHLPPVTVSSPPFPVPVYTR	ENSG00000151651	10	-1	0	2774.45	924.817	NULL	NULL	0.004	24.1	3	2219.1.1	19	42	26	20070717c38-13.mzXML.output.xml	N	Y
191	ENSE00001004046:123-ENSE00000905786:50	SKALFAAYLGAALANMLSV	ENSG00000132874	18	1	1	1927.04	642.347	NULL	NULL	0.014	20.9	3	4026.1.1	24	42	26	20070628c28-3.mzXML.output.xml	N	Y
192	ENSE00001004745:141-ENSE00001004746:145	QKQMENTALQNESFSELFVK	ENSG00000100815	14	-1	0	2467.16	822.387	NULL	NULL	0.019	21.8	3	2727.1.1	14	33	26	20070711c47-4.mzXML.output.xml	N	Y
193	ENSE00001006431:30-ENSE00001447090:24	TKKPAEAEKPAR	ENSG00000186439	6	-1	1	1325.75	662.877	NULL	NULL	0.0093	16.3	2	2306.1.1	4	15	10	20070622n45-13.mzXML.output.xml	N	Y
195	ENSE00001013116:217-ENSE00001013105:96	NMEMDIDEILKR	ENSG00000153922	5	-1	0	1506.73	753.365	NULL	NULL	0.0012	31.7	2	2374.1.1	24	35	26	20070531c8-14.mzXML.output.xml	N	Y
195	ENSE00001013116:217-ENSE00001013105:96	NMEMDIDEILKR	ENSG00000153922	5	-1	0	1506.73	753.365	NULL	NULL	0.0036	25.7	2	3043.1.1	24	35	26	20070604n8-5.mzXML.output.xml	N	Y
195	ENSE00001013116:217-ENSE00001013105:96	NMEMDIDEILKR	ENSG00000153922	5	-1	0	1506.73	753.365	NULL	NULL	0.018	23.3	2	3090.1.1	24	35	26	20070604n8-7.mzXML.output.xml	N	Y
195	ENSE00001013116:217-ENSE00001013105:96	NMEMDIDEILKR	ENSG00000153922	5	-1	0	1506.73	753.365	NULL	NULL	0.011	25.6	2	3515.1.1	24	35	26	20070604n8-4.mzXML.output.xml	N	Y
195	ENSE00001013116:217-ENSE00001013105:96	NMEMDIDEILKR	ENSG00000153922	5	-1	0	1506.73	753.365	NULL	NULL	0.018	25.7	2	3095.1.1	24	35	26	20070604n8-7.mzXML.output.xml	N	Y
195	ENSE00001013116:217-ENSE00001013105:96	NMEMDIDEILKR	ENSG00000153922	5	-1	0	1506.73	753.365	NULL	NULL	0.001	22.6	2	3517.1.1	24	35	26	20070712n47-9.mzXML.output.xml	N	Y
196	ENSE00001020326:71-ENSE00001020318:96	SMIQIMMTPNMQGIIMAIGK	ENSG00000155313	21	1	0	2272.11	757.37	NULL	NULL	0.012	24.3	3	4047.1.1	20	39	24	20070628c28-2.mzXML.output.xml	N	Y
197	ENSE00001020738:57-ENSE00000799998:126	SIEQTQIKELDTPFR	ENSG00000116793	1	-1	0	1804.94	902.472	NULL	NULL	0.0011	24.4	2	4520.1.1	12	26	20	20070614n27-8.mzXML.output.xml	N	Y
198	ENSE00001022137:306-ENSE00000782693:303	DILTLVEEPSR	ENSG00000155657	2	-1	1	1271.68	635.842	NULL	NULL	0.0074	29.7	2	3329.1.1	23	33	26	20070613n7-3.mzXML.output.xml	N	Y
198	ENSE00001022137:306-ENSE00000782693:303	DILTLVEEPSR	ENSG00000155657	2	-1	1	1271.68	635.842	NULL	NULL	0.0046	26.3	2	3349.1.1	23	33	26	20070613n7-5.mzXML.output.xml	N	Y
199	ENSE00001022198:588-ENSE00001124955:692	HPFAIK	ENSG00000155657	2	-1	1	712.414	356.207	NULL	NULL	0.019	11.7	2	1498.1.1	23	28	26	20070614n27-4.mzXML.output.xml	N	Y
200	ENSE00001022592:187-ENSE00001404545:114	YIEVSDAK	ENSG00000155761	1	-1	1	924.468	462.234	NULL	NULL	0.0031	20.8	2	1830.1.1	24	31	26	20070622n45-13.mzXML.output.xml	N	Y
200	ENSE00001022592:187-ENSE00001404545:114	YIEVSDAK	ENSG00000155761	1	-1	1	924.468	462.234	NULL	NULL	0.017	20.8	2	1841.1.1	24	31	26	20070622n45-13.mzXML.output.xml	N	Y
201	ENSE00001024130:168-ENSE00001024135:170	FLYSILASFTDVRDPSLK	ENSG00000197969	9	1	0	2232.11	744.036	NULL	NULL	0.014	17.7	3	4039.1.1	20	37	26	20070712n47-9.mzXML.output.xml	N	Y
201	ENSE00001024130:168-ENSE00001024135:170	FLYSILASFTDVRDPSLK	ENSG00000197969	9	1	0	2232.11	744.036	NULL	NULL	0.0039	21	3	2839.1.1	20	37	26	20070725n37-9.mzXML.output.xml	N	Y
202	ENSE00001028221:94-ENSE00000812958:140	SIPVADTRR	ENSG00000107099	9	1	1	1094.57	547.284	NULL	NULL	0.0015	15.9	2	2461.1.1	23	31	26	20070606c43-8.mzXML.output.xml	N	Y
203	ENSE00001028370:108-ENSE00001028381:160	AINSSIVSTLLALMDGLDSR	ENSG00000156802	8	-1	2	2156.1	1078.05	NULL	NULL	0.00023	34.7	2	2676.1.1	22	41	25	20070612c7-11.mzXML.output.xml	N	Y
203	ENSE00001028370:108-ENSE00001028381:160	AINSSIVSTLLALMDGLDSR	ENSG00000156802	8	-1	2	2156.1	1078.05	NULL	NULL	0.0031	28.7	2	2637.1.1	22	41	25	20070615c27-7.mzXML.output.xml	N	Y
203	ENSE00001028370:108-ENSE00001028381:160	AINSSIVSTLLALMDGLDSR	ENSG00000156802	8	-1	2	2156.1	1078.05	NULL	NULL	0.0034	25.6	2	2789.1.1	22	41	25	20070615c27-8.mzXML.output.xml	N	Y
203	ENSE00001028370:108-ENSE00001028381:160	AINSSIVSTLLALMDGLDSR	ENSG00000156802	8	-1	2	2156.1	1078.05	NULL	NULL	0.014	21.3	2	2962.1.1	22	41	25	20070718c37-10.mzXML.output.xml	N	Y
203	ENSE00001028370:108-ENSE00001028381:160	AINSSIVSTLLALMDGLDSR	ENSG00000156802	8	-1	2	2156.1	1078.05	NULL	NULL	0.0075	24.3	2	2951.1.1	22	41	25	20070718c37-10.mzXML.output.xml	N	Y
203	ENSE00001028370:108-ENSE00001028381:160	AINSSIVSTLLALMDGLDSR	ENSG00000156802	8	-1	2	2156.1	1078.05	NULL	NULL	0.01	25.5	2	2993.1.1	22	41	25	20070614n27-10.mzXML.output.xml	N	Y
203	ENSE00001028370:108-ENSE00001028381:160	AINSSIVSTLLALMDGLDSR	ENSG00000156802	8	-1	2	2156.1	718.7	NULL	NULL	0.004	30.6	3	2994.1.1	22	41	25	20070614n27-10.mzXML.output.xml	N	Y
203	ENSE00001028370:108-ENSE00001028381:160	AINSSIVSTLLALMDGLDSR	ENSG00000156802	8	-1	2	2156.1	1078.05	NULL	NULL	0.011	28.6	2	3005.1.1	22	41	25	20070614n27-6.mzXML.output.xml	N	Y
203	ENSE00001028370:108-ENSE00001028381:160	AINSSIVSTLLALMDGLDSR	ENSG00000156802	8	-1	2	2156.1	1078.05	NULL	NULL	0.0049	28.7	2	2590.1.1	22	41	25	20070614n27-7.mzXML.output.xml	N	Y
203	ENSE00001028370:108-ENSE00001028381:160	AINSSIVSTLLALMDGLDSR	ENSG00000156802	8	-1	2	2156.1	1078.05	NULL	NULL	0.0058	28.8	2	2585.1.1	22	41	25	20070614n27-7.mzXML.output.xml	N	Y
203	ENSE00001028370:108-ENSE00001028381:160	AINSSIVSTLLALMDGLDSR	ENSG00000156802	8	-1	2	2156.1	718.7	NULL	NULL	0.015	29.9	3	2984.1.1	22	41	25	20070614n27-8.mzXML.output.xml	N	Y
203	ENSE00001028370:108-ENSE00001028381:160	AINSSIVSTLLALMDGLDSR	ENSG00000156802	8	-1	2	2156.1	718.7	NULL	NULL	0.0013	32.4	3	2605.1.1	22	41	25	20070614n27-9.mzXML.output.xml	N	Y
203	ENSE00001028370:108-ENSE00001028381:160	AINSSIVSTLLALMDGLDSR	ENSG00000156802	8	-1	2	2156.1	718.7	NULL	NULL	0.0001	37.6	3	2636.1.1	22	41	25	20070617n43-8.mzXML.output.xml	N	Y
203	ENSE00001028370:108-ENSE00001028381:160	AINSSIVSTLLALMDGLDSR	ENSG00000156802	8	-1	2	2156.1	1078.05	NULL	NULL	0.0015	31.5	2	2631.1.1	22	41	25	20070617n43-8.mzXML.output.xml	N	Y
203	ENSE00001028370:108-ENSE00001028381:160	AINSSIVSTLLALMDGLDSR	ENSG00000156802	8	-1	2	2156.1	1078.05	NULL	NULL	0.0073	23.1	2	2718.1.1	22	41	25	20070618n36-6.mzXML.output.xml	N	Y
203	ENSE00001028370:108-ENSE00001028381:160	AINSSIVSTLLALMDGLDSR	ENSG00000156802	8	-1	2	2156.1	718.7	NULL	NULL	0.0047	32.6	3	2720.1.1	22	41	25	20070618n36-8.mzXML.output.xml	N	Y
203	ENSE00001028370:108-ENSE00001028381:160	AINSSIVSTLLALMDGLDSR	ENSG00000156802	8	-1	2	2156.1	1078.05	NULL	NULL	0.0082	28.7	2	2719.1.1	22	41	25	20070618n36-8.mzXML.output.xml	N	Y
203	ENSE00001028370:108-ENSE00001028381:160	AINSSIVSTLLALMDGLDSR	ENSG00000156802	8	-1	2	2156.1	1078.05	NULL	NULL	0.014	28.6	2	2712.1.1	22	41	25	20070618n36-8.mzXML.output.xml	N	Y
203	ENSE00001028370:108-ENSE00001028381:160	AINSSIVSTLLALMDGLDSR	ENSG00000156802	8	-1	2	2156.1	718.7	NULL	NULL	0.0049	32.5	3	2978.1.1	22	41	25	20070626n28-10.mzXML.output.xml	N	Y
203	ENSE00001028370:108-ENSE00001028381:160	AINSSIVSTLLALMDGLDSR	ENSG00000156802	8	-1	2	2156.1	1078.05	NULL	NULL	0.00013	28.4	2	2885.1.1	22	41	25	20070626n28-12.mzXML.output.xml	N	Y
203	ENSE00001028370:108-ENSE00001028381:160	AINSSIVSTLLALMDGLDSR	ENSG00000156802	8	-1	2	2156.1	718.7	NULL	NULL	0.00081	35.4	3	3047.1.1	22	41	25	20070626n28-8.mzXML.output.xml	N	Y
203	ENSE00001028370:108-ENSE00001028381:160	AINSSIVSTLLALMDGLDSR	ENSG00000156802	8	-1	2	2156.1	718.7	NULL	NULL	0.00092	35	3	3050.1.1	22	41	25	20070626n28-8.mzXML.output.xml	N	Y
203	ENSE00001028370:108-ENSE00001028381:160	AINSSIVSTLLALMDGLDSR	ENSG00000156802	8	-1	2	2156.1	1078.05	NULL	NULL	0.0021	28.7	2	2618.1.1	22	41	25	20070626n28-9.mzXML.output.xml	N	Y
203	ENSE00001028370:108-ENSE00001028381:160	AINSSIVSTLLALMDGLDSR	ENSG00000156802	8	-1	2	2156.1	1078.05	NULL	NULL	0.016	22.2	2	2941.1.1	22	41	25	20070712n47-3.mzXML.output.xml	N	Y
203	ENSE00001028370:108-ENSE00001028381:160	AINSSIVSTLLALMDGLDSR	ENSG00000156802	8	-1	2	2156.1	1078.05	NULL	NULL	0.012	22.2	2	2732.1.1	22	41	25	20070725n37-9.mzXML.output.xml	N	Y
204	ENSE00001029162:91-ENSE00001152392:83	AVVALK	ENSG00000156931	3	1	1	600.408	300.204	NULL	NULL	2.2e-07	14.4	2	1170.10.1	23	28	26	20070531c8-12.mzXML.output.xml	N	Y
205	ENSE00001040191:303-ENSE00001461807:270	SPHVVFHGSAHLALPLQMCR	ENSG00000124006	2	-1	1	2337.15	779.05	NULL	NULL	0.0054	23.7	3	2939.1.1	14	33	26	20070612c7-9.mzXML.output.xml	N	Y
206	ENSE00001041566:33-ENSE00001234081:138	ERNGNPSMFGVGNTAAQPR	ENSG00000090905	16	1	0	2001.94	667.314	NULL	NULL	0.0035	18.1	3	2350.1.1	10	28	12	20070712n47-9.mzXML.output.xml	N	Y
206	ENSE00001041566:33-ENSE00001234081:138	ERNGNPSMFGVGNTAAQPR	ENSG00000090905	16	1	0	2002.95	667.651	NULL	NULL	0.0046	19.9	3	2343.1.1	10	28	12	20070712n47-9.mzXML.output.xml	N	Y
207	ENSE00001041874:113-ENSE00001218105:170	LLDAEEDK	ENSG00000127603	1	1	1	932.457	466.229	NULL	NULL	0.0092	20.3	2	1431.1.1	21	28	26	20070615c27-8.mzXML.output.xml	N	Y
207	ENSE00001041874:113-ENSE00001218105:170	LLDAEEDK	ENSG00000127603	1	1	1	932.457	466.229	NULL	NULL	0.0047	23.5	2	1379.1.1	21	28	26	20070712n47-9.mzXML.output.xml	N	Y
208	ENSE00001042983:140-ENSE00000952905:103	RPESEDTQELIFK	ENSG00000142207	21	-1	0	1591.8	530.599	NULL	NULL	0.0011	28.9	3	1932.1.1	21	33	26	20070612c7-14.mzXML.output.xml	N	Y
209	ENSE00001043098:59-ENSE00001376743:145	VVFIKFDAGSGMAT	ENSG00000142798	1	-1	2	1442.74	480.912	NULL	NULL	0.0015	27	3	2259.1.1	16	29	20	20070628c28-1.mzXML.output.xml	N	Y
210	ENSE00001045115:67-ENSE00001045141:161	LSMRVCVCRPGGGDNLQTAVTVAR	ENSG00000159363	1	-1	1	2617.31	872.438	NULL	NULL	0.0017	25.3	3	4082.1.1	11	34	23	20070613n7-3.mzXML.output.xml	N	Y
211	ENSE00001045643:123-ENSE00000959694:318	TELSAPLPATASRASLSSNMNQK	ENSG00000163191	1	-1	0	2550.2	850.068	NULL	NULL	0.017	28.2	3	4844.1.1	6	28	26	20070629c28-7.mzXML.output.xml	N	Y
211	ENSE00001045643:123-ENSE00000959694:318	TELSAPLPATASRASLSSNMNQK	ENSG00000163191	1	-1	0	2550.2	850.068	NULL	NULL	0.0097	24.3	3	4525.1.1	6	28	26	20070628c28-1.mzXML.output.xml	N	Y
212	ENSE00001048574:276-ENSE00001109437:132	SIPSILLILLFMR	ENSG00000167077	22	1	0	1531.93	510.645	NULL	NULL	0.0029	19.2	3	3336.1.1	16	28	26	20070628c28-3.mzXML.output.xml	N	Y
213	ENSE00001049313:45-ENSE00001374034:45	GESGALGSSGIPGKEGPGGKP	ENSG00000084636	1	-1	0	1838.92	612.975	NULL	NULL	0.013	23.4	3	3063.1.1	10	30	16	20070605n8-9.mzXML.output.xml	N	Y
214	ENSE00001053305:159-ENSE00001053338:123	QLGELMLLSSLLR	ENSG00000110274	11	1	0	1488.85	496.284	NULL	NULL	0.0015	26.1	3	2656.1.1	19	31	26	20070628c28-4.mzXML.output.xml	N	Y
215	ENSE00001054755:153-ENSE00001481259:23	GSSGKPGVGPDGDFSSPGTGQQLSD	ENSG00000146839	7	1	1	2414.05	804.683	NULL	NULL	5.4e-05	35.2	3	2495.1.1	8	32	26	20070614n27-5.mzXML.output.xml	N	Y
215	ENSE00001054755:153-ENSE00001481259:23	GSSGKPGVGPDGDFSSPGTGQQLSD	ENSG00000146839	7	1	1	2414.05	804.683	NULL	NULL	0.00013	38	3	2504.1.1	8	32	26	20070614n27-5.mzXML.output.xml	N	Y
217	ENSE00001065261:62-ENSE00001462924:606	CYSETEAEDPDDEAGSHSASAK	ENSG00000142675	1	1	0	2658.89	886.297	NULL	NULL	0.012	17.7	3	2606.1.1	1	22	21	20070624c45-13.mzXML.output.xml	N	Y
218	ENSE00001065261:62-ENSE00001462929:608	CYSETEAEDPDDEAGSHSASAK	ENSG00000142675	1	1	0	2658.89	886.297	NULL	NULL	0.012	17.7	3	2606.2.1	1	22	21	20070624c45-13.mzXML.output.xml	N	Y
219	ENSE00001067863:42-ENSE00001067841:45	GMLVEGPPGPAGPAGVAGKPGPR	ENSG00000060718	1	-1	0	2069.1	689.699	NULL	NULL	0.0015	27	3	1926.1.1	1	23	15	20070604n8-1.mzXML.output.xml	N	Y
220	ENSE00001068088:128-ENSE00001068056:114	LNVHGGR	ENSG00000143341	1	1	1	752.417	376.208	NULL	NULL	0.00035	17	2	1538.1.1	22	28	26	20070626n28-4.mzXML.output.xml	N	Y
221	ENSE00001068088:128-ENSE00001068202:114	LNVHGGR	ENSG00000143341	1	1	1	752.417	376.208	NULL	NULL	0.00035	17	2	1538.3.1	22	28	26	20070626n28-4.mzXML.output.xml	N	Y
222	ENSE00001068088:128-ENSE00001068206:114	LNVHGGR	ENSG00000143341	1	1	1	752.417	376.208	NULL	NULL	0.00035	17	2	1538.2.1	22	28	26	20070626n28-4.mzXML.output.xml	N	Y
223	ENSE00001068088:128-ENSE00001406542:114	LNVHGGR	ENSG00000143341	1	1	1	752.417	376.208	NULL	NULL	0.00035	17	2	1538.4.1	22	28	26	20070626n28-4.mzXML.output.xml	N	Y
224	ENSE00001068333:119-ENSE00001010355:430	HSRLAEGISSLFSSLK	ENSG00000143473	1	-1	0	1731.94	865.97	NULL	NULL	0.0016	21.2	2	3284.2.1	20	35	26	20070612c7-11.mzXML.output.xml	N	Y
224	ENSE00001068333:119-ENSE00001010355:430	HSRLAEGISSLFSSLK	ENSG00000143473	1	-1	0	1731.94	865.97	NULL	NULL	0.0007	27.6	2	3185.2.1	20	35	26	20070614n27-7.mzXML.output.xml	N	Y
225	ENSE00001071852:31-ENSE00001071856:290	QRAGLLTTDPR	ENSG00000135972	2	1	1	1307.68	653.841	NULL	NULL	0.014	16.6	2	2824.1.1	9	19	11	20070717c38-6.mzXML.output.xml	N	Y
226	ENSE00001073346:150-ENSE00000704905:35	SSFEEDTEEEVVTSDSMEEGEITSDEDDSK	ENSG00000038219	4	-1	1	3931.32	1310.44	NULL	NULL	0.0033	18.7	3	3588.1.1	1	30	26	20070531c8-15.mzXML.output.xml	N	Y
227	ENSE00001073762:585-ENSE00001265611:264	GMLPGLLAPLRTLSGTPEVKMS	ENSG00000163359	2	-1	1	2470.25	823.415	NULL	NULL	0.0076	22.6	3	2934.1.1	8	29	26	20070629c28-13.mzXML.output.xml	N	Y
228	ENSE00001073845:253-ENSE00000960947:628	TPPGLAVGSTLPSPR	ENSG00000116580	1	-1	1	1449.81	483.269	NULL	NULL	0.014	20.3	3	1992.1.1	23	37	26	20070717c38-14.mzXML.output.xml	N	Y
228	ENSE00001073845:253-ENSE00000960947:628	TPPGLAVGSTLPSPR	ENSG00000116580	1	-1	1	1449.81	483.269	NULL	NULL	0.014	20.2	3	1862.1.1	23	37	26	20070716n38-16.mzXML.output.xml	N	Y
228	ENSE00001073845:253-ENSE00000960947:628	TPPGLAVGSTLPSPR	ENSG00000116580	1	-1	1	1449.81	483.269	NULL	NULL	0.017	19.2	3	1741.1.1	23	37	26	20070715n46-13.mzXML.output.xml	N	Y
228	ENSE00001073845:253-ENSE00000960947:628	TPPGLAVGSTLPSPR	ENSG00000116580	1	-1	1	1449.81	483.269	NULL	NULL	0.013	17.9	3	1508.1.1	23	37	26	20070716n38-15.mzXML.output.xml	N	Y
229	ENSE00001075909:111-ENSE00001075970:122	IINVLDMAEKLK	ENSG00000163554	1	-1	0	1386.8	693.402	NULL	NULL	0.016	22.9	2	3845.1.1	24	35	26	20070612c7-11.mzXML.output.xml	N	Y
231	ENSE00001076606:75-ENSE00001076610:33	EMITLLVAKVK	ENSG00000163618	3	-1	0	1324.77	662.383	NULL	NULL	0.018	13.8	2	1841.1.1	17	27	26	20070716n38-15.mzXML.output.xml	N	Y
232	ENSE00001076782:58-ENSE00001076808:133	ALYLYEIAR	ENSG00000163631	4	1	2	1111.62	555.808	NULL	NULL	0.0065	22.9	2	2237.1.1	18	26	19	20070614n27-4.mzXML.output.xml	N	Y
233	ENSE00001076788:130-ENSE00001076790:224	LLECADDRLSVVLNQLCVLHEK	ENSG00000163631	4	1	0	2704.36	901.452	NULL	NULL	0.0073	32.2	3	4609.1.1	18	39	26	20070628c28-5.mzXML.output.xml	N	Y
234	ENSE00001076808:133-ENSE00001076790:224	FTECCQAADKAACLLPKLSVVLNQLCVLHEK	ENSG00000163631	4	1	0	3775.82	1258.61	NULL	NULL	0.00014	35.2	3	4697.1.1	9	39	26	20070613n7-1.mzXML.output.xml	N	Y
234	ENSE00001076808:133-ENSE00001076790:224	FTECCQAADKAACLLPKLSVVLNQLCVLHEK	ENSG00000163631	4	1	0	3775.82	1258.61	NULL	NULL	0.0054	30.2	3	4693.1.1	9	39	26	20070613n7-1.mzXML.output.xml	N	Y
235	ENSE00001076808:133-ENSE00001076792:215	ACLLPKADLAK	ENSG00000163631	4	1	0	1199.68	599.841	NULL	NULL	0.0067	15.8	2	2894.1.1	20	30	26	20070717c38-9.mzXML.output.xml	N	Y
235	ENSE00001076808:133-ENSE00001076792:215	PKADLAKYICENQDSISSK	ENSG00000163631	4	1	0	2167.07	722.357	NULL	NULL	6.4e-05	27.8	3	1621.1.1	24	42	26	20070614n27-2.mzXML.output.xml	N	Y
235	ENSE00001076808:133-ENSE00001076792:215	PKADLAKYICENQDSISSK	ENSG00000163631	4	1	0	2167.07	722.357	NULL	NULL	7.6e-05	33.3	3	1265.1.1	24	42	26	20070622n45-2_070623180745.mzXML.output.xml	N	Y
236	ENSE00001077198:598-ENSE00001315148:204	GPGIEGKGQRLVSPGSANETSSILVESVTR	ENSG00000136068	3	1	1	3067.59	1022.53	NULL	NULL	0.0006	29.8	3	3273.1.1	19	48	26	20070712n47-3.mzXML.output.xml	N	Y
236	ENSE00001077198:598-ENSE00001315148:204	GPGIEGKGQRLVSPGSANETSSILVESVTR	ENSG00000136068	3	1	1	3067.59	1022.53	NULL	NULL	0.0001	33.3	3	2862.1.1	19	48	26	20070719n37-3.mzXML.output.xml	N	Y
237	ENSE00001077497:61-ENSE00001029690:129	LLLGIDILQNKGSR	ENSG00000144554	3	1	0	1539.92	513.307	NULL	NULL	0.0019	18.8	3	2875.1.1	12	25	21	20070626n28-14.mzXML.output.xml	N	Y
239	ENSE00001078947:204-ENSE00001036172:81	FNHSVEDLLQEPPSRNR	ENSG00000118007	3	-1	0	2118.01	1059.01	NULL	NULL	0.0057	21.2	2	4873.1.1	15	31	26	20070613n7-1.mzXML.output.xml	N	Y
240	ENSE00001079398:94-ENSE00001079410:89	MIMNNLDPAVAQVDKAA	ENSG00000159650	3	-1	0	1832.9	916.449	NULL	NULL	0.015	19.7	2	3942.1.1	14	30	26	20070613n7-2.mzXML.output.xml	N	Y
242	ENSE00001080776:99-ENSE00001498381:523	RMEQAAPGQWR	ENSG00000114650	3	-1	0	1345.65	672.824	NULL	NULL	0.0093	22.1	2	1017.1.1	23	33	26	20070613n7-1.mzXML.output.xml	N	Y
243	ENSE00001084830:151-ENSE00001444873:144	LLEEHKMQILR	ENSG00000152818	6	1	0	1409.79	704.897	NULL	NULL	0.016	23.1	2	5337.1.1	20	30	26	20070613n7-1.mzXML.output.xml	N	Y
244	ENSE00001085357:222-ENSE00000677209:39	SPTPGAMDPFTEAITPKR	ENSG00000011426	7	1	0	1915.96	957.98	NULL	NULL	0.0053	25.8	2	3344.1.1	14	31	26	20070613n7-1.mzXML.output.xml	N	Y
244	ENSE00001085357:222-ENSE00000677209:39	SPTPGAMDPFTEAITPKR	ENSG00000011426	7	1	0	1915.96	957.98	NULL	NULL	0.0067	22.7	2	3659.1.1	14	31	26	20070613n7-12.mzXML.output.xml	N	Y
245	ENSE00001090546:57-ENSE00001090538:147	MPLVVSRINPESPMEIPAANLVNK	ENSG00000070159	9	-1	0	2651.4	883.8	NULL	NULL	0.013	25.9	3	3897.1.1	7	30	20	20070618n36-8.mzXML.output.xml	N	Y
246	ENSE00001091881:138-ENSE00001405757:68	ILEPAASVMRSR	ENSG00000165283	9	-1	0	1425.73	712.865	NULL	NULL	0.011	18.3	2	2097.1.1	22	33	26	20070718c37-3.mzXML.output.xml	N	Y
247	ENSE00001096289:116-ENSE00001304563:427	HSRLAEGISSLFSSLK	ENSG00000140015	14	-1	0	1731.94	865.97	NULL	NULL	0.0016	21.2	2	3284.1.1	20	35	26	20070612c7-11.mzXML.output.xml	N	Y
247	ENSE00001096289:116-ENSE00001304563:427	HSRLAEGISSLFSSLK	ENSG00000140015	14	-1	0	1731.94	865.97	NULL	NULL	0.0007	27.6	2	3185.1.1	20	35	26	20070614n27-7.mzXML.output.xml	N	Y
248	ENSE00001100347:132-ENSE00001239227:81	IYPESAGEPMVVTASTAVAVTVDKR	ENSG00000151062	12	-1	1	2591.34	863.78	NULL	NULL	0.011	20.2	3	2234.1.1	23	47	26	20070621c36-8.mzXML.output.xml	N	Y
249	ENSE00001104669:136-ENSE00001104658:127	VLILFCNLVGSGQQASSLFGSLQEER	ENSG00000154914	17	1	2	2932.46	977.487	NULL	NULL	0.0056	26.1	3	3047.1.1	9	34	25	20070628c28-4.mzXML.output.xml	N	Y
250	ENSE00001107842:1031-ENSE00001107839:648	MELGAPEEMGQDLVK	ENSG00000166925	7	-1	0	1646.78	823.388	NULL	NULL	0.0095	27.1	2	1738.1.1	15	29	26	20070531c8-14.mzXML.output.xml	N	Y
250	ENSE00001107842:1031-ENSE00001107839:648	MELGAPEEMGQDLVK	ENSG00000166925	7	-1	0	1646.78	823.388	NULL	NULL	0.012	27.4	2	2605.1.1	15	29	26	20070614n27-8.mzXML.output.xml	N	Y
252	ENSE00001116281:149-ENSE00001267330:165	SSVVKVLSLR	ENSG00000074755	17	-1	2	1087.68	362.561	NULL	NULL	0.0042	16.2	3	1190.1.1	24	33	25	20070626n28-5.mzXML.output.xml	N	Y
253	ENSE00001119503:216-ENSE00001119516:111	LNGELPEK	ENSG00000168026	3	1	0	899.484	449.742	NULL	NULL	0.013	14.1	2	1517.1.1	21	28	26	20070604n8-6.mzXML.output.xml	N	Y
255	ENSE00001125850:186-ENSE00001079700:177	NDVTEVLK	ENSG00000114841	3	1	0	917.494	458.747	NULL	NULL	0.0091	16.2	2	1236.1.1	21	28	26	20070612c7-6.mzXML.output.xml	N	Y
256	ENSE00001126304:59-ENSE00001126278:84	KGLFVNGAGYFAAVADAILR	ENSG00000129219	17	1	2	2053.12	1026.56	NULL	NULL	0.012	25	2	4118.1.1	18	37	20	20070613n7-4.mzXML.output.xml	N	Y
257	ENSE00001126594:123-ENSE00001242401:141	VGLGSIYLNDFAR	ENSG00000010327	3	1	0	1504.75	752.377	NULL	NULL	0.0051	20.9	2	3580.1.1	23	35	26	20070717c38-6.mzXML.output.xml	N	Y
257	ENSE00001126594:123-ENSE00001242401:141	VGLGSIYLNDFAR	ENSG00000010327	3	1	0	1504.75	752.377	NULL	NULL	0.0067	22.5	2	3302.1.1	23	35	26	20070717c38-7.mzXML.output.xml	N	Y
258	ENSE00001128803:193-ENSE00001128788:114	VTHVMIRCQPLNTTR	ENSG00000179295	12	1	0	1905.95	635.318	NULL	NULL	0.0067	18.1	3	2101.1.1	17	31	26	20070715n46-11.mzXML.output.xml	N	Y
259	ENSE00001129240:107-ENSE00001399840:3325	QCALCLTYGDDSANGIGCYMFR	ENSG00000118058	11	1	0	2875.05	958.349	NULL	NULL	0.012	17.7	3	3196.1.1	12	33	26	20070629c28-14.mzXML.output.xml	N	Y
260	ENSE00001129240:107-ENSE00001506063:276	QCALCLTYGDDSANGIGCYMFR	ENSG00000118058	11	1	0	2875.05	958.349	NULL	NULL	0.012	17.7	3	3196.2.1	12	33	26	20070629c28-14.mzXML.output.xml	N	Y
261	ENSE00001130085:54-ENSE00001130000:54	GMPGSPGGPGSDGKPGPPGPPGPQGVK	ENSG00000168542	2	1	0	2446.16	1223.08	NULL	NULL	0.0095	26.2	2	4177.1.1	1	27	19	20070613n7-2.mzXML.output.xml	N	Y
262	ENSE00001134040:154-ENSE00001014255:199	QLPKDLLK	ENSG00000039139	5	-1	0	954.599	477.299	NULL	NULL	4.4e-05	18.7	2	1360.1.1	22	29	26	20070615c27-7.mzXML.output.xml	N	Y
262	ENSE00001134040:154-ENSE00001014255:199	QLPKDLLK	ENSG00000039139	5	-1	0	954.599	477.299	NULL	NULL	0.0043	21.4	2	1160.1.1	22	29	26	20070613n7-3.mzXML.output.xml	N	Y
262	ENSE00001134040:154-ENSE00001014255:199	QLPKDLLK	ENSG00000039139	5	-1	0	954.599	477.299	NULL	NULL	0.015	21.5	2	1606.1.1	22	29	26	20070613n7-6.mzXML.output.xml	N	Y
262	ENSE00001134040:154-ENSE00001014255:199	QLPKDLLK	ENSG00000039139	5	-1	0	954.599	477.299	NULL	NULL	0.013	16.7	2	1099.1.1	22	29	26	20070626n28-11.mzXML.output.xml	N	Y
264	ENSE00001137338:133-ENSE00001137237:158	NMGPGKVQDNR	ENSG00000158683	7	-1	0	1231.59	615.795	NULL	NULL	0.014	24.1	2	1862.1.1	18	28	26	20070628c28-2.mzXML.output.xml	N	Y
265	ENSE00001138785:131-ENSE00000724443:226	FKMFQR	ENSG00000119397	9	1	0	872.45	436.225	NULL	NULL	0.017	18.8	2	2531.1.1	24	29	26	20070613n7-5.mzXML.output.xml	N	Y
267	ENSE00001139879:119-ENSE00001373606:766	SFPSEMGKFR	ENSG00000168748	16	1	0	1265.57	632.786	NULL	NULL	0.013	16.4	2	1233.1.1	21	30	26	20070617n43-10.mzXML.output.xml	N	Y
268	ENSE00001139906:186-ENSE00001082335:105	IGEPANVTAIVSLPSIAVSEPKGR	ENSG00000164199	5	1	0	2405.34	801.78	NULL	NULL	0.0038	25.4	3	3959.1.1	14	37	26	20070613n7-11.mzXML.output.xml	N	Y
268	ENSE00001139906:186-ENSE00001082335:105	IGEPANVTAIVSLPSIAVSEPKGR	ENSG00000164199	5	1	0	2405.34	801.78	NULL	NULL	0.012	24.6	3	3953.1.1	14	37	26	20070613n7-11.mzXML.output.xml	N	Y
268	ENSE00001139906:186-ENSE00001082335:105	IGEPANVTAIVSLPSIAVSEPKGR	ENSG00000164199	5	1	0	2405.34	801.78	NULL	NULL	0.001	22.9	3	4782.1.1	14	37	26	20070613n7-12.mzXML.output.xml	N	Y
268	ENSE00001139906:186-ENSE00001082335:105	IGEPANVTAIVSLPSIAVSEPKGR	ENSG00000164199	5	1	0	2405.34	801.78	NULL	NULL	0.0014	26.9	3	3968.1.1	14	37	26	20070613n7-9.mzXML.output.xml	N	Y
268	ENSE00001139906:186-ENSE00001082335:105	IGEPANVTAIVSLPSIAVSEPKGR	ENSG00000164199	5	1	0	2405.34	801.78	NULL	NULL	0.0033	29.1	3	3962.1.1	14	37	26	20070613n7-9.mzXML.output.xml	N	Y
268	ENSE00001139906:186-ENSE00001082335:105	IGEPANVTAIVSLPSIAVSEPKGR	ENSG00000164199	5	1	0	2405.34	801.78	NULL	NULL	1.4e-06	31.9	3	4748.1.1	14	37	26	20070613n7-8.mzXML.output.xml	N	Y
268	ENSE00001139906:186-ENSE00001082335:105	IGEPANVTAIVSLPSIAVSEPKGR	ENSG00000164199	5	1	0	2405.34	801.78	NULL	NULL	0.0011	22.8	3	4742.1.1	14	37	26	20070613n7-8.mzXML.output.xml	N	Y
269	ENSE00001140384:141-ENSE00001331070:147	CKACNTHCGSCDSQASCTSCR	ENSG00000138759	4	1	1	2826.91	942.303	NULL	NULL	0.016	17	3	2918.1.1	24	44	26	20070628c28-3.mzXML.output.xml	N	Y
270	ENSE00001141484:129-ENSE00001141457:105	GRKIPEQSVLLLH	ENSG00000125166	16	-1	0	1611.88	805.942	NULL	NULL	0.0049	23.8	2	3875.1.1	24	36	26	20070531c8-15.mzXML.output.xml	N	Y
271	ENSE00001143958:237-ENSE00001202150:428	IGQKSMMGGGLAEIPGLSINFAKAF	ENSG00000133835	5	1	0	2553.33	1276.66	NULL	NULL	0.0019	30.4	2	4270.1.1	3	27	26	20070613n7-2.mzXML.output.xml	N	Y
272	ENSE00001143984:188-ENSE00001143943:72	MTQTVMPEGKLK	ENSG00000133835	5	1	1	1458.71	486.237	NULL	NULL	0.012	26.8	3	2540.1.1	18	29	26	20070615c27-10.mzXML.output.xml	N	Y
273	ENSE00001144684:120-ENSE00001144670:107	KRSRVAPAEPQEAPDSTAAGAIQEWLKEGP	ENSG00000149476	11	1	1	3231.63	1077.21	NULL	NULL	0.0083	25.6	3	2604.1.1	6	35	26	20070614n27-9.mzXML.output.xml	N	Y
274	ENSE00001145729:148-ENSE00001094455:83	VQELQKSNQSFVK	ENSG00000070367	14	-1	0	1614.82	538.274	NULL	NULL	0.015	23.6	3	2240.1.1	17	29	26	20070613n7-12.mzXML.output.xml	N	Y
275	ENSE00001146922:73-ENSE00000876853:109	AQLENMKTEVR	ENSG00000127946	7	-1	0	1334.68	444.893	NULL	NULL	0.018	23.3	3	2170.1.1	16	26	25	20070629c28-14.mzXML.output.xml	N	Y
276	ENSE00001148014:823-ENSE00001179122:132	LIMANWIKAVQMCSKPR	ENSG00000171634	17	1	2	2142.08	714.027	NULL	NULL	0.015	27.9	3	3007.1.1	23	39	25	20070612c7-10.mzXML.output.xml	N	Y
276	ENSE00001148014:823-ENSE00001179122:132	LIMANWIKAVQMCSKPR	ENSG00000171634	17	1	2	2142.08	714.027	NULL	NULL	0.0094	29.5	3	2625.1.1	23	39	25	20070613n7-5.mzXML.output.xml	N	Y
276	ENSE00001148014:823-ENSE00001179122:132	LIMANWIKAVQMCSKPR	ENSG00000171634	17	1	2	2142.08	714.027	NULL	NULL	0.018	27.3	3	3022.1.1	23	39	25	20070613n7-6.mzXML.output.xml	N	Y
276	ENSE00001148014:823-ENSE00001179122:132	LIMANWIKAVQMCSKPR	ENSG00000171634	17	1	2	2142.08	714.027	NULL	NULL	0.002	31.7	3	2566.1.1	23	39	25	20070614n27-7.mzXML.output.xml	N	Y
276	ENSE00001148014:823-ENSE00001179122:132	LIMANWIKAVQMCSKPR	ENSG00000171634	17	1	2	2142.08	714.027	NULL	NULL	0.018	27.8	3	2766.1.1	23	39	25	20070622n45-5_070623224845.mzXML.output.xml	N	Y
276	ENSE00001148014:823-ENSE00001179122:132	LIMANWIKAVQMCSKPR	ENSG00000171634	17	1	2	2142.08	714.027	NULL	NULL	0.015	27.6	3	2513.1.1	23	39	25	20070622n45-6_070624002225.mzXML.output.xml	N	Y
276	ENSE00001148014:823-ENSE00001179122:132	LIMANWIKAVQMCSKPR	ENSG00000171634	17	1	2	2142.08	714.027	NULL	NULL	0.002	32	3	2878.1.1	23	39	25	20070622n45-7_070624015606.mzXML.output.xml	N	Y
276	ENSE00001148014:823-ENSE00001179122:132	LIMANWIKAVQMCSKPR	ENSG00000171634	17	1	2	2142.08	714.027	NULL	NULL	0.011	29.7	3	2884.1.1	23	39	25	20070622n45-7_070624015606.mzXML.output.xml	N	Y
276	ENSE00001148014:823-ENSE00001179122:132	LIMANWIKAVQMCSKPR	ENSG00000171634	17	1	2	2142.08	714.027	NULL	NULL	0.0015	32.1	3	2541.1.1	23	39	25	20070622n45-8_070624032948.mzXML.output.xml	N	Y
276	ENSE00001148014:823-ENSE00001179122:132	LIMANWIKAVQMCSKPR	ENSG00000171634	17	1	2	2142.08	714.027	NULL	NULL	0.00058	31.5	3	2634.1.1	23	39	25	20070626n28-11.mzXML.output.xml	N	Y
276	ENSE00001148014:823-ENSE00001179122:132	LIMANWIKAVQMCSKPR	ENSG00000171634	17	1	2	2142.08	714.027	NULL	NULL	0.00067	32.3	3	3027.1.1	23	39	25	20070626n28-8.mzXML.output.xml	N	Y
276	ENSE00001148014:823-ENSE00001179122:132	LIMANWIKAVQMCSKPR	ENSG00000171634	17	1	2	2142.08	714.027	NULL	NULL	0.0097	28.8	3	3023.1.1	23	39	25	20070626n28-8.mzXML.output.xml	N	Y
276	ENSE00001148014:823-ENSE00001179122:132	LIMANWIKAVQMCSKPR	ENSG00000171634	17	1	2	2142.08	714.027	NULL	NULL	0.015	32.1	3	2534.1.1	23	39	25	20070604n8-5.mzXML.output.xml	N	Y
276	ENSE00001148014:823-ENSE00001179122:132	LIMANWIKAVQMCSKPR	ENSG00000171634	17	1	2	2142.08	714.027	NULL	NULL	0.0027	29.7	3	2576.1.1	23	39	25	20070604n8-7.mzXML.output.xml	N	Y
276	ENSE00001148014:823-ENSE00001179122:132	LIMANWIKAVQMCSKPR	ENSG00000171634	17	1	2	2142.08	714.027	NULL	NULL	0.0042	29.6	3	2916.1.1	23	39	25	20070604n8-8.mzXML.output.xml	N	Y
276	ENSE00001148014:823-ENSE00001179122:132	LIMANWIKAVQMCSKPR	ENSG00000171634	17	1	2	2142.08	714.027	NULL	NULL	0.0012	32.1	3	2965.1.1	23	39	25	20070614n27-8.mzXML.output.xml	N	Y
276	ENSE00001148014:823-ENSE00001179122:132	LIMANWIKAVQMCSKPR	ENSG00000171634	17	1	2	2142.08	714.027	NULL	NULL	0.0034	29.5	3	2960.1.1	23	39	25	20070614n27-8.mzXML.output.xml	N	Y
276	ENSE00001148014:823-ENSE00001179122:132	LIMANWIKAVQMCSKPR	ENSG00000171634	17	1	2	2142.08	714.027	NULL	NULL	0.00091	34.7	3	2609.1.1	23	39	25	20070617n43-8.mzXML.output.xml	N	Y
276	ENSE00001148014:823-ENSE00001179122:132	LIMANWIKAVQMCSKPR	ENSG00000171634	17	1	2	2142.08	714.027	NULL	NULL	0.0028	31.8	3	2605.1.1	23	39	25	20070617n43-8.mzXML.output.xml	N	Y
276	ENSE00001148014:823-ENSE00001179122:132	LIMANWIKAVQMCSKPR	ENSG00000171634	17	1	2	2142.08	714.027	NULL	NULL	0.0034	32.2	3	2471.1.1	23	39	25	20070622n45-4_070623211506.mzXML.output.xml	N	Y
277	ENSE00001149722:94-ENSE00001409090:25	CESCYGAEAEDINTSHPEEN	ENSG00000125991	20	1	2	2631.87	877.291	NULL	NULL	0.0033	13.9	3	3620.1.1	13	32	25	20070626n28-11.mzXML.output.xml	N	Y
278	ENSE00001150775:32-ENSE00001498213:57	SPKSTPAATATAPPPVHK	ENSG00000151276	3	-1	0	1837.95	612.652	NULL	NULL	0.01	31.5	3	2824.1.1	7	24	11	20070614n27-5.mzXML.output.xml	N	Y
279	ENSE00001151767:92-ENSE00000808408:307	DTTVITQPAEMNVK	ENSG00000119685	14	1	1	1722.78	861.389	NULL	NULL	0.0099	22.2	2	3891.1.1	23	36	26	20070605n8-9.mzXML.output.xml	N	Y
279	ENSE00001151767:92-ENSE00000808408:307	DTTVITQPAEMNVK	ENSG00000119685	14	1	1	1722.78	861.389	NULL	NULL	0.013	21.9	2	4002.1.1	23	36	26	20070613n7-11.mzXML.output.xml	N	Y
279	ENSE00001151767:92-ENSE00000808408:307	DTTVITQPAEMNVK	ENSG00000119685	14	1	1	1722.78	861.389	NULL	NULL	0.017	21.7	2	3995.1.1	23	36	26	20070613n7-11.mzXML.output.xml	N	Y
279	ENSE00001151767:92-ENSE00000808408:307	DTTVITQPAEMNVK	ENSG00000119685	14	1	1	1722.78	861.389	NULL	NULL	0.018	22.2	2	3988.1.1	23	36	26	20070613n7-13.mzXML.output.xml	N	Y
279	ENSE00001151767:92-ENSE00000808408:307	DTTVITQPAEMNVK	ENSG00000119685	14	1	1	1722.78	861.389	NULL	NULL	0.012	22	2	4699.1.1	23	36	26	20070613n7-8.mzXML.output.xml	N	Y
279	ENSE00001151767:92-ENSE00000808408:307	DTTVITQPAEMNVK	ENSG00000119685	14	1	1	1722.78	861.389	NULL	NULL	0.011	22.1	2	4003.1.1	23	36	26	20070613n7-9.mzXML.output.xml	N	Y
279	ENSE00001151767:92-ENSE00000808408:307	DTTVITQPAEMNVK	ENSG00000119685	14	1	1	1722.78	861.389	NULL	NULL	0.00033	25.7	2	3997.1.1	23	36	26	20070613n7-9.mzXML.output.xml	N	Y
279	ENSE00001151767:92-ENSE00000808408:307	DTTVITQPAEMNVK	ENSG00000119685	14	1	1	1722.78	861.389	NULL	NULL	0.0014	21.6	2	3880.1.1	23	36	26	20070614n27-7.mzXML.output.xml	N	Y
280	ENSE00001153382:100-ENSE00001353519:160	LMTPIECAMTMMSQLK	ENSG00000008869	2	-1	2	2076.88	692.292	NULL	NULL	0.0013	19.3	3	1906.1.1	12	27	25	20070629c28-11.mzXML.output.xml	N	Y
282	ENSE00001154973:126-ENSE00001273178:153	GYKLSPGGACVDTR	ENSG00000142449	19	-1	1	1480.72	493.574	NULL	NULL	0.00092	30.3	3	2602.1.1	15	28	26	20070629c28-7.mzXML.output.xml	N	Y
283	ENSE00001155975:169-ENSE00001218722:132	ILFKDAASVEKIEAIEL	ENSG00000197451	5	1	0	1889.06	944.532	NULL	NULL	0.017	24.3	2	4567.1.1	15	31	26	20070613n7-12.mzXML.output.xml	N	Y
284	ENSE00001162476:360-ENSE00001162444:258	WSDVKGTLVTVTAAR	ENSG00000088827	20	-1	1	1763.88	881.941	NULL	NULL	0.0023	27.3	2	2486.1.1	14	28	26	20070628c28-1.mzXML.output.xml	N	Y
284	ENSE00001162476:360-ENSE00001162444:258	WSDVKGTLVTVTAAR	ENSG00000088827	20	-1	1	1763.88	881.941	NULL	NULL	0.013	27.2	2	2157.1.1	14	28	26	20070628c28-2.mzXML.output.xml	N	Y
284	ENSE00001162476:360-ENSE00001162444:258	WSDVKGTLVTVTAAR	ENSG00000088827	20	-1	1	1763.88	881.941	NULL	NULL	0.0011	32.9	2	2163.1.1	14	28	26	20070628c28-2.mzXML.output.xml	N	Y
286	ENSE00001164074:98-ENSE00001164049:118	DSLVREIRVNAVNPTVVMTSMGQATWS	ENSG00000169738	17	-1	0	3195.49	1065.16	NULL	NULL	0.016	27.2	3	4575.1.1	20	46	26	20070613n7-11.mzXML.output.xml	N	Y
286	ENSE00001164074:98-ENSE00001164049:118	LVREIRVNAVNPTVVMT	ENSG00000169738	17	-1	0	2049.09	683.028	NULL	NULL	0.0019	24.3	3	1559.1.1	22	38	26	20070626n28-13.mzXML.output.xml	N	Y
287	ENSE00001164082:549-ENSE00000859243:139	AAILETAPKEASHR	ENSG00000125844	20	-1	0	1573.81	524.602	NULL	NULL	0.0053	22.9	3	1805.1.1	16	29	26	20070616c27-11.mzXML.output.xml	N	Y
288	ENSE00001164420:488-ENSE00000716162:86	ADTDNVKDWSK	ENSG00000111669	12	1	1	1278.6	639.298	NULL	NULL	0.0014	26.8	2	1732.1.1	23	33	26	20070531c8-12.mzXML.output.xml	N	Y
289	ENSE00001164787:257-ENSE00001386034:2240	ILACQTRTGLER	ENSG00000165731	10	1	0	1417.76	472.586	NULL	NULL	0.0013	17.4	3	1193.1.1	24	35	26	20070712n47-10.mzXML.output.xml	N	Y
289	ENSE00001164787:257-ENSE00001386034:2240	ILACQTRTGLER	ENSG00000165731	10	1	0	1417.76	472.586	NULL	NULL	0.0046	17.4	3	1190.1.1	24	35	26	20070712n47-10.mzXML.output.xml	N	Y
289	ENSE00001164787:257-ENSE00001386034:2240	ILACQTRTGLER	ENSG00000165731	10	1	0	1417.76	472.586	NULL	NULL	0.00088	17.4	3	1435.1.1	24	35	26	20070716n38-10.mzXML.output.xml	N	Y
290	ENSE00001166575:216-ENSE00000690693:212	EPQGALERPPGLLNMGK	ENSG00000181192	10	1	1	1804.94	601.648	NULL	NULL	0.017	19.1	3	4563.1.1	16	32	26	20070618n36-8.mzXML.output.xml	N	Y
293	ENSE00001169444:163-ENSE00001466424:288	TITTIARGDASPGAPPR	ENSG00000168477	6	-1	1	1920.9	640.301	NULL	NULL	0.011	25.3	3	3260.2.1	22	38	26	20070604n8-3.mzXML.output.xml	N	Y
293	ENSE00001169444:163-ENSE00001466424:288	TITTIARGDASPGAPPR	ENSG00000168477	6	-1	1	1920.9	640.301	NULL	NULL	0.013	24.3	3	3343.2.1	22	38	26	20070725n37-7.mzXML.output.xml	N	Y
293	ENSE00001169444:163-ENSE00001466424:288	TITTIARGDASPGAPPR	ENSG00000168477	6	-1	1	1920.9	640.301	NULL	NULL	0.00061	30.2	3	3262.2.1	22	38	26	20070604n8-3.mzXML.output.xml	N	Y
294	ENSE00001169588:157-ENSE00001054501:221	GQVAKLAAK	ENSG00000160789	1	1	0	885.552	442.776	NULL	NULL	0.0054	13.2	2	1588.1.1	21	29	26	20070715n46-4.mzXML.output.xml	N	Y
295	ENSE00001171034:113-ENSE00000658380:183	LSAFQR	ENSG00000054654	14	1	0	721.4	360.7	NULL	NULL	0.014	16.2	2	1259.1.1	24	29	26	20070615c27-9.mzXML.output.xml	N	Y
296	ENSE00001171863:172-ENSE00001024135:170	KPPGELLVSLEASFTDVRDPSLK	ENSG00000197969	9	1	0	2498.35	832.784	NULL	NULL	0.012	20	3	4366.1.1	15	37	26	20070718c37-8.mzXML.output.xml	N	Y
297	ENSE00001173660:1160-ENSE00000785204:129	GLILSDAVWSTKRPTALAK	ENSG00000115020	2	1	0	2027.17	1013.58	NULL	NULL	0.0039	20.9	2	4592.1.1	14	32	26	20070612c7-12.mzXML.output.xml	N	Y
298	ENSE00001174910:249-ENSE00001368546:214	ESKEDSASLPR	ENSG00000170160	17	1	1	1200.59	600.293	NULL	NULL	0.0054	18.1	2	1731.1.1	22	32	26	20070712n47-8.mzXML.output.xml	N	Y
299	ENSE00001175512:133-ENSE00000996488:29	ETAVPATKSKPK	ENSG00000066629	14	1	2	1238.71	619.355	NULL	NULL	0.0071	17.4	2	4303.1.1	17	28	25	20070622n45-13.mzXML.output.xml	N	Y
300	ENSE00001178419:106-ENSE00001164081:131	SNEGADDLSGGVLNDWSR	ENSG00000158813	X	1	1	1891.84	945.921	NULL	NULL	0.016	21.9	2	2322.2.1	20	37	26	20070725n37-7.mzXML.output.xml	N	Y
301	ENSE00001178419:106-ENSE00001463796:131	SNEGADDLSGGVLNDWSR	ENSG00000158813	X	1	1	1891.84	945.921	NULL	NULL	0.016	21.9	2	2322.1.1	20	37	26	20070725n37-7.mzXML.output.xml	N	Y
302	ENSE00001178419:106-ENSE00001463806:125	SNEGADDLSGGVLNDWSR	ENSG00000158813	X	1	1	1891.84	945.921	NULL	NULL	0.016	21.9	2	2322.3.1	20	37	26	20070725n37-7.mzXML.output.xml	N	Y
303	ENSE00001180534:80-ENSE00001180547:182	ITQEDVKVMLYLLEEILYLR	ENSG00000173805	17	-1	0	2577.37	859.123	NULL	NULL	0.016	21.9	3	3299.1.1	11	30	26	20070712n47-11.mzXML.output.xml	N	Y
305	ENSE00001181487:58-ENSE00001225336:136	TALAATNPVGEPK	ENSG00000175216	11	-1	0	1268.68	422.895	NULL	NULL	0.0028	21.1	3	2053.1.1	12	24	20	20070606c43-12.mzXML.output.xml	N	Y
308	ENSE00001185788:242-ENSE00000929909:204	TQVEQNKQLR	ENSG00000151914	6	-1	0	1243.68	621.838	NULL	NULL	7.4e-05	28.3	2	3035.1.1	19	28	26	20070628c28-1.mzXML.output.xml	N	Y
308	ENSE00001185788:242-ENSE00000929909:204	TQVEQNKQLR	ENSG00000151914	6	-1	0	1243.68	621.838	NULL	NULL	0.00066	25.8	2	2672.1.1	19	28	26	20070628c28-2.mzXML.output.xml	N	Y
308	ENSE00001185788:242-ENSE00000929909:204	TQVEQNKQLR	ENSG00000151914	6	-1	0	1243.68	621.838	NULL	NULL	0.00055	28.3	2	2678.1.1	19	28	26	20070628c28-2.mzXML.output.xml	N	Y
309	ENSE00001185911:78-ENSE00001002395:96	LESQYAKLLAYR	ENSG00000151914	6	-1	0	1614.8	807.4	NULL	NULL	0.015	22.4	2	3885.1.1	17	28	26	20070604n8-4.mzXML.output.xml	N	Y
310	ENSE00001187325:249-ENSE00001435540:214	ESKEDSASLPR	ENSG00000154874	17	-1	1	1200.59	600.293	NULL	NULL	0.0054	18.1	2	1731.2.1	22	32	26	20070712n47-8.mzXML.output.xml	N	Y
311	ENSE00001188120:79-ENSE00001188085:103	AAYQALELNNEFSPETASR	ENSG00000007341	1	-1	2	2111	1055.5	NULL	NULL	0.017	26.5	2	2899.1.1	15	33	25	20070613n7-1.mzXML.output.xml	N	Y
311	ENSE00001188120:79-ENSE00001188085:103	AAYQALELNNEFSPETASR	ENSG00000007341	1	-1	2	2111	1055.5	NULL	NULL	0.0073	26.7	2	2904.1.1	15	33	25	20070613n7-1.mzXML.output.xml	N	Y
311	ENSE00001188120:79-ENSE00001188085:103	AAYQALELNNEFSPETASR	ENSG00000007341	1	-1	2	2111	1055.5	NULL	NULL	0.0019	26.7	2	3167.1.1	15	33	25	20070613n7-2.mzXML.output.xml	N	Y
311	ENSE00001188120:79-ENSE00001188085:103	AAYQALELNNEFSPETASR	ENSG00000007341	1	-1	2	2111	1055.5	NULL	NULL	0.0096	26.7	2	3171.1.1	15	33	25	20070613n7-2.mzXML.output.xml	N	Y
311	ENSE00001188120:79-ENSE00001188085:103	AAYQALELNNEFSPETASR	ENSG00000007341	1	-1	2	2111	1055.5	NULL	NULL	0.00026	33.1	2	3155.1.1	15	33	25	20070613n7-4.mzXML.output.xml	N	Y
311	ENSE00001188120:79-ENSE00001188085:103	AAYQALELNNEFSPETASR	ENSG00000007341	1	-1	2	2111	1055.5	NULL	NULL	0.0027	29.7	2	2796.1.1	15	33	25	20070613n7-5.mzXML.output.xml	N	Y
311	ENSE00001188120:79-ENSE00001188085:103	AAYQALELNNEFSPETASR	ENSG00000007341	1	-1	2	2111	1055.5	NULL	NULL	0.01	26.6	2	3186.1.1	15	33	25	20070613n7-6.mzXML.output.xml	N	Y
311	ENSE00001188120:79-ENSE00001188085:103	AAYQALELNNEFSPETASR	ENSG00000007341	1	-1	2	2111	1055.5	NULL	NULL	0.0065	26.6	2	3190.1.1	15	33	25	20070613n7-6.mzXML.output.xml	N	Y
311	ENSE00001188120:79-ENSE00001188085:103	AAYQALELNNEFSPETASR	ENSG00000007341	1	-1	2	2111	1055.5	NULL	NULL	0.0041	23.6	2	3201.1.1	15	33	25	20070613n7-8.mzXML.output.xml	N	Y
312	ENSE00001188722:66-ENSE00001505775:136	MEISTEITNGPLISLLPKPPKHDAPLT	ENSG00000175267	16	1	0	3072.58	1024.19	NULL	NULL	0.015	21.3	3	2829.1.1	21	47	23	20070718c37-9.mzXML.output.xml	N	Y
313	ENSE00001191846:2227-ENSE00001191285:275	RLPGSQLVSR	ENSG00000173442	11	1	0	1112.65	556.327	NULL	NULL	0.00038	25.7	2	2759.1.1	20	29	26	20070605n8-14.mzXML.output.xml	N	Y
314	ENSE00001191846:2227-ENSE00001191299:158	RLPGSQLLR	ENSG00000173442	11	1	0	1039.64	519.819	NULL	NULL	0.0085	25.3	2	1988.1.1	20	28	26	20070613n7-14.mzXML.output.xml	N	Y
315	ENSE00001198669:92-ENSE00001177441:251	LVSGIPTPSSAVGPGLPPGEGPTGCR	ENSG00000148408	9	1	1	2620.26	873.419	NULL	NULL	0.00052	29.7	3	3460.1.1	20	45	26	20070614n27-6.mzXML.output.xml	N	Y
316	ENSE00001201955:103-ENSE00001201910:141	FIDNPRHIEIQYK	ENSG00000175198	13	1	0	1752.88	876.441	NULL	NULL	0.014	26.3	2	2149.1.1	15	27	26	20070618n36-8.mzXML.output.xml	N	Y
317	ENSE00001203566:106-ENSE00001203562:109	HSFKGEECPADQK	ENSG00000173535	8	1	1	1612.68	806.34	NULL	NULL	0.018	20.9	2	1719.1.1	16	28	26	20070628c28-2.mzXML.output.xml	N	Y
318	ENSE00001203840:153-ENSE00001481897:201	QANYSIIDDATMSSDGS	ENSG00000138688	4	1	0	2157.72	719.239	NULL	NULL	0.0002	15.7	3	3275.1.1	14	30	26	20070622n45-13.mzXML.output.xml	N	Y
319	ENSE00001205596:207-ENSE00001205571:138	YLPQLTTEKGLQH	ENSG00000196177	10	1	0	1607.82	803.909	NULL	NULL	0.017	27.3	2	3396.1.1	17	29	26	20070605n8-13.mzXML.output.xml	N	Y
319	ENSE00001205596:207-ENSE00001205571:138	YLPQLTTEKGLQH	ENSG00000196177	10	1	0	1607.82	803.909	NULL	NULL	0.011	27.4	2	3402.1.1	17	29	26	20070605n8-13.mzXML.output.xml	N	Y
320	ENSE00001211507:57-ENSE00000853809:131	SSLPMVHGVAVK	ENSG00000134874	13	-1	1	1224.68	408.226	NULL	NULL	2.1e-05	17.1	3	2194.1.1	12	23	19	20070531c8-10.mzXML.output.xml	N	Y
320	ENSE00001211507:57-ENSE00000853809:131	SSLPMVHGVAVK	ENSG00000134874	13	-1	1	1224.68	408.226	NULL	NULL	3.9e-05	17	3	2199.1.1	12	23	19	20070531c8-10.mzXML.output.xml	N	Y
320	ENSE00001211507:57-ENSE00000853809:131	SSLPMVHGVAVK	ENSG00000134874	13	-1	1	1224.68	408.226	NULL	NULL	3.6e-05	17.1	3	2597.1.1	12	23	19	20070531c8-11.mzXML.output.xml	N	Y
320	ENSE00001211507:57-ENSE00000853809:131	SSLPMVHGVAVK	ENSG00000134874	13	-1	1	1224.68	408.226	NULL	NULL	0.00063	17.1	3	2613.1.1	12	23	19	20070606c43-10.mzXML.output.xml	N	Y
320	ENSE00001211507:57-ENSE00000853809:131	SSLPMVHGVAVK	ENSG00000134874	13	-1	1	1224.68	408.226	NULL	NULL	0.00045	16.9	3	2154.1.1	12	23	19	20070621c36-10.mzXML.output.xml	N	Y
320	ENSE00001211507:57-ENSE00000853809:131	SSLPMVHGVAVK	ENSG00000134874	13	-1	1	1224.68	408.226	NULL	NULL	0.00041	16.9	3	2152.1.1	12	23	19	20070621c36-10.mzXML.output.xml	N	Y
320	ENSE00001211507:57-ENSE00000853809:131	SSLPMVHGVAVK	ENSG00000134874	13	-1	1	1224.68	408.226	NULL	NULL	0.016	17.1	3	2740.1.1	12	23	19	20070629c28-10.mzXML.output.xml	N	Y
320	ENSE00001211507:57-ENSE00000853809:131	SSLPMVHGVAVK	ENSG00000134874	13	-1	1	1224.68	408.226	NULL	NULL	0.00034	17.2	3	2136.1.1	12	23	19	20070718c37-11.mzXML.output.xml	N	Y
320	ENSE00001211507:57-ENSE00000853809:131	SSLPMVHGVAVK	ENSG00000134874	13	-1	1	1224.68	408.226	NULL	NULL	0.0019	16.8	3	2204.1.1	12	23	19	20070613n7-10.mzXML.output.xml	N	Y
320	ENSE00001211507:57-ENSE00000853809:131	SSLPMVHGVAVK	ENSG00000134874	13	-1	1	1224.68	408.226	NULL	NULL	0.0046	16.9	3	2699.1.1	12	23	19	20070716n38-10.mzXML.output.xml	N	Y
322	ENSE00001213786:69-ENSE00001213754:60	SHSYRTDNCSDSDSSLNQHAHYSR	ENSG00000146350	6	-1	0	3624.17	1208.06	NULL	NULL	0.00087	19.8	3	3785.2.1	6	29	24	20070614n27-5.mzXML.output.xml	N	Y
324	ENSE00001218199:94-ENSE00001041391:108	LTLAKNTLQAAFSIDIIR	ENSG00000127603	1	1	0	1988.15	662.718	NULL	NULL	0.017	19.7	3	2036.1.1	16	33	26	20070622n45-7_070624015606.mzXML.output.xml	N	Y
325	ENSE00001218594:184-ENSE00001071723:105	ILDPVSFSR	ENSG00000071909	2	1	0	1193.57	596.784	NULL	NULL	0.0093	25	2	2390.1.1	20	28	26	20070626n28-6.mzXML.output.xml	N	Y
327	ENSE00001219710:174-ENSE00001219637:171	LQSLLQVNQLK	ENSG00000054654	14	1	0	1283.77	641.884	NULL	NULL	0.013	18	2	4325.1.1	20	30	26	20070619n36-13.mzXML.output.xml	N	Y
328	ENSE00001221912:122-ENSE00001222004:125	KGSSSIELTDITHDK	ENSG00000101353	20	-1	1	1630.83	815.414	NULL	NULL	0.0062	21.8	2	2798.1.1	17	31	26	20070614n27-5.mzXML.output.xml	N	Y
329	ENSE00001224799:47-ENSE00001309924:80	NLIAQIEEFSDVNEGEK	ENSG00000178691	17	1	0	1934.93	644.978	NULL	NULL	0.018	22.1	3	1941.1.1	12	28	16	20070624c45-12.mzXML.output.xml	N	Y
330	ENSE00001224989:60-ENSE00001109834:108	DLEVMESVRQLQMER	ENSG00000167110	9	-1	0	1894.91	947.455	NULL	NULL	0.0085	24.3	2	2551.1.1	18	32	21	20070716n38-10.mzXML.output.xml	N	Y
332	ENSE00001226994:174-ENSE00001226924:162	TPFCVLPGDVFAK	ENSG00000121904	1	-1	1	1450.74	725.37	NULL	NULL	0.017	20.8	2	1956.1.1	21	33	26	20070606c43-9.mzXML.output.xml	N	Y
332	ENSE00001226994:174-ENSE00001226924:162	TPFCVLPGDVFAK	ENSG00000121904	1	-1	1	1450.74	725.37	NULL	NULL	0.002	26	2	2050.1.1	21	33	26	20070612c7-9.mzXML.output.xml	N	Y
333	ENSE00001230819:106-ENSE00000814758:153	SFIPSFQTPLAARPR	ENSG00000120341	1	-1	0	1847.93	923.964	NULL	NULL	0.0054	22.2	2	2555.1.1	19	33	26	20070615c27-8.mzXML.output.xml	N	Y
333	ENSE00001230819:106-ENSE00000814758:153	SFIPSFQTPLAARPR	ENSG00000120341	1	-1	0	1847.93	923.964	NULL	NULL	0.015	19.6	2	2106.1.1	19	33	26	20070621c36-8.mzXML.output.xml	N	Y
334	ENSE00001231857:168-ENSE00001231950:140	GSRGAWLAEAESR	ENSG00000125733	19	1	0	1389.69	694.843	NULL	NULL	0.0064	20.9	2	2739.1.1	22	34	26	20070716n38-10.mzXML.output.xml	N	Y
335	ENSE00001234247:150-ENSE00001234256:460	SSLCPQHPGQAQPR	ENSG00000180344	20	1	0	1642.75	547.583	NULL	NULL	0.015	22.9	3	1411.1.1	14	27	26	20070604n8-6.mzXML.output.xml	N	Y
336	ENSE00001234718:221-ENSE00001347241:1257	QQRKNFITAEELR	ENSG00000130402	19	1	0	1674.88	837.441	NULL	NULL	0.00016	29.9	2	2750.1.1	22	34	26	20070712n47-3.mzXML.output.xml	N	Y
336	ENSE00001234718:221-ENSE00001347241:1257	QQRKNFITAEELR	ENSG00000130402	19	1	0	1674.88	837.441	NULL	NULL	3.9e-05	29.4	2	2744.1.1	22	34	26	20070712n47-3.mzXML.output.xml	N	Y
339	ENSE00001242807:61-ENSE00000760515:117	LRVVNMNQQSDTADLLGGPSVLDR	ENSG00000112159	6	-1	2	2774.33	924.777	NULL	NULL	0.017	29.9	3	3898.1.1	3	26	20	20070628c28-5.mzXML.output.xml	N	Y
340	ENSE00001244250:226-ENSE00000670148:88	VTSSSAISVVK	ENSG00000102001	X	-1	2	1237.62	618.808	NULL	NULL	0.013	22.4	2	2221.1.1	23	33	25	20070615c27-7.mzXML.output.xml	N	Y
341	ENSE00001245117:108-ENSE00001244973:90	LTYRFPPKFTLKAGQVVTEVAMR	ENSG00000160789	1	1	0	2774.47	924.823	NULL	NULL	0.012	25.8	3	2343.2.1	8	30	26	20070606c43-13.mzXML.output.xml	N	Y
341	ENSE00001245117:108-ENSE00001244973:90	LTYRFPPKFTLKAGQVVTEVAMR	ENSG00000160789	1	1	0	2774.47	924.823	NULL	NULL	0.0078	25.9	3	2860.2.1	8	30	26	20070629c28-13.mzXML.output.xml	N	Y
342	ENSE00001245117:108-ENSE00001434893:212	LTYRFPPKFTLKAGQVVTEVAMR	ENSG00000160789	1	1	0	2774.47	924.823	NULL	NULL	0.012	25.8	3	2343.1.1	8	30	26	20070606c43-13.mzXML.output.xml	N	Y
342	ENSE00001245117:108-ENSE00001434893:212	LTYRFPPKFTLKAGQVVTEVAMR	ENSG00000160789	1	1	0	2774.47	924.823	NULL	NULL	0.0078	25.9	3	2860.1.1	8	30	26	20070629c28-13.mzXML.output.xml	N	Y
343	ENSE00001508225:51-ENSE00001508218:330	HTCPRCPAPELLGGPSVF	ENSG00000211897	14	-1	1	2036.96	1018.48	NULL	NULL	0.00027	24.1	2	3075.1.1	10	27	17	20070612c7-7.mzXML.output.xml	N	Y
344	ENSE00001245657:153-ENSE00001342219:90	SQLRGLQPGTDYK	ENSG00000115414	2	-1	1	1542.77	771.383	NULL	NULL	0.011	23.6	2	2275.1.1	22	34	26	20070612c7-1.mzXML.output.xml	N	Y
344	ENSE00001245657:153-ENSE00001342219:90	SQLRGLQPGTDYK	ENSG00000115414	2	-1	1	1542.77	771.383	NULL	NULL	0.0011	30.6	2	2785.1.1	22	34	26	20070628c28-1.mzXML.output.xml	N	Y
344	ENSE00001245657:153-ENSE00001342219:90	SQLRGLQPGTDYK	ENSG00000115414	2	-1	1	1542.77	771.383	NULL	NULL	0.017	23.6	2	2805.1.1	22	34	26	20070628c28-3.mzXML.output.xml	N	Y
344	ENSE00001245657:153-ENSE00001342219:90	SQLRGLQPGTDYK	ENSG00000115414	2	-1	1	1542.77	771.383	NULL	NULL	0.017	23.6	2	2492.1.1	22	34	26	20070628c28-4.mzXML.output.xml	N	Y
345	ENSE00001245676:141-ENSE00001335520:129	EPGLMPQAGALR	ENSG00000173818	17	1	0	1221.64	407.214	NULL	NULL	0.0087	18.9	3	2038.1.1	17	28	26	20070725n37-10.mzXML.output.xml	N	Y
346	ENSE00001249469:305-ENSE00001249464:2067	NDVLLWTSDTQGDEAEAGEGGEN	ENSG00000164924	8	-1	0	2407.02	1203.51	NULL	NULL	0.011	19.7	2	3252.1.1	22	44	26	20070718c37-11.mzXML.output.xml	N	Y
347	ENSE00001252961:50-ENSE00000802507:87	NELEEDLEILEEAALQKR	ENSG00000005810	13	-1	0	2142.09	1071.05	NULL	NULL	0.012	30.5	2	2525.1.1	1	18	17	20070604n8-5.mzXML.output.xml	N	Y
348	ENSE00001257927:135-ENSE00001146124:77	LLGSLDEIIR	ENSG00000153107	2	-1	0	1128.66	376.221	NULL	NULL	0.018	15.1	3	1724.1.1	19	28	26	20070617n43-8.mzXML.output.xml	N	Y
349	ENSE00001257985:129-ENSE00001371497:93	ARFTILPSGPASLQTNNK	ENSG00000187950	12	-1	1	1915.04	957.52	NULL	NULL	0.00031	26.7	2	3591.1.1	18	35	26	20070613n7-11.mzXML.output.xml	N	Y
350	ENSE00001261405:70-ENSE00000929945:143	AEWLQSVK	ENSG00000137628	4	-1	2	960.515	480.258	NULL	NULL	0.0001	16	2	1570.1.1	22	29	23	20070617n43-5.mzXML.output.xml	N	Y
351	ENSE00001261509:69-ENSE00000998266:46	FLTAAEFDSVFINIPKR	ENSG00000134215	1	-1	0	1968.06	656.02	NULL	NULL	0.019	21.5	3	1851.1.1	9	25	24	20070714c46-9.mzXML.output.xml	N	Y
353	ENSE00001269946:183-ENSE00001085264:201	EFEDMYDELMMIIGSRR	ENSG00000131018	6	-1	0	2292.95	764.317	NULL	NULL	0.012	19.8	3	1383.1.1	23	39	26	20070719n37-5.mzXML.output.xml	N	Y
354	ENSE00001270931:708-ENSE00001121153:44	MRLREKISLPLPNFSSLNL	ENSG00000026025	10	1	2	2228.26	742.753	NULL	NULL	0.014	22.3	3	3491.1.1	20	38	25	20070531c8-15.mzXML.output.xml	N	Y
355	ENSE00001270931:708-ENSE00001404521:534	MRLREKISLPLPNFSSLNL	ENSG00000026025	10	1	2	2228.26	742.753	NULL	NULL	0.014	22.3	3	3491.2.1	20	38	25	20070531c8-15.mzXML.output.xml	N	Y
356	ENSE00001277552:72-ENSE00001023688:109	AMLGITFDEFR	ENSG00000155970	8	1	0	1299.64	433.214	NULL	NULL	0.015	16.8	3	1249.1.1	22	32	25	20070717c38-10.mzXML.output.xml	N	Y
357	ENSE00001281649:33-ENSE00001190489:83	NSYYVWQVFLVLVQGTSLIQR	ENSG00000115464	2	-1	0	2593.36	864.452	NULL	NULL	0.0042	26	3	1706.1.1	5	25	12	20070612c7-11.mzXML.output.xml	N	Y
357	ENSE00001281649:33-ENSE00001190489:83	NSYYVWQVFLVLVQGTSLIQR	ENSG00000115464	2	-1	0	2593.36	864.452	NULL	NULL	0.017	23.1	3	1709.1.1	5	25	12	20070612c7-11.mzXML.output.xml	N	Y
358	ENSE00001282847:104-ENSE00001282796:164	RQLGQGPSNVLLDANCTVK	ENSG00000181085	8	1	0	2150.08	1075.04	NULL	NULL	0.0099	22.7	2	4344.2.1	20	38	26	20070531c8-15.mzXML.output.xml	N	Y
359	ENSE00001283616:134-ENSE00001283107:183	FEITYALHVYNEVMSVGQKYGIR	ENSG00000090857	16	1	0	2813.38	937.792	NULL	NULL	0.017	23.4	3	1618.1.1	22	44	26	20070718c37-13.mzXML.output.xml	N	Y
360	ENSE00001283840:519-ENSE00001154096:221	IDKRASLETAI	ENSG00000170484	12	-1	0	1296.69	432.23	NULL	NULL	0.016	25.4	3	482.1.1	23	33	26	20070718c37-3.mzXML.output.xml	N	Y
361	ENSE00001286453:207-ENSE00001128699:174	QQEAAQVFTGIFTAEMFLK	ENSG00000144285	2	-1	0	2142.06	714.019	NULL	NULL	0.002	32.2	3	2534.1.1	20	38	26	20070622n45-8_070624032948.mzXML.output.xml	N	Y
361	ENSE00001286453:207-ENSE00001128699:174	QQEAAQVFTGIFTAEMFLK	ENSG00000144285	2	-1	0	2142.06	714.019	NULL	NULL	0.011	29.4	3	2598.1.1	20	38	26	20070626n28-9.mzXML.output.xml	N	Y
362	ENSE00001287709:301-ENSE00001287584:135	ILETR	ENSG00000172766	13	1	0	631.378	315.689	NULL	NULL	0.013	14.6	2	1251.18.1	24	28	26	20070621c36-7.mzXML.output.xml	N	Y
363	ENSE00001290220:171-ENSE00001292320:115	LINCQK	ENSG00000185792	19	-1	2	775.414	387.707	NULL	NULL	3e-07	15	2	1772.2.1	24	29	25	20070621c36-15.mzXML.output.xml	N	Y
364	ENSE00001293542:147-ENSE00001296585:156	QSNGARLSVTEWGEMQNITTTR	ENSG00000177103	11	-1	1	2639.2	879.733	NULL	NULL	0.014	25	3	3696.1.1	16	37	26	20070714c46-5.mzXML.output.xml	N	Y
365	ENSE00001293899:82-ENSE00001400388:257	QEAEKSVLEIQGQELHR	ENSG00000168071	11	1	0	2057	1028.5	NULL	NULL	0.0063	24.6	2	3124.1.1	24	40	26	20070612c7-9.mzXML.output.xml	N	Y
366	ENSE00001295364:138-ENSE00001299342:153	GPSYGGISLAVEGPSK	ENSG00000136068	3	1	1	1518.78	759.39	NULL	NULL	0.015	22.5	2	2670.2.1	24	39	26	20070626n28-7.mzXML.output.xml	N	Y
367	ENSE00001295364:138-ENSE00001416558:157	GPSYGGISLAVEGPSK	ENSG00000136068	3	1	1	1518.78	759.39	NULL	NULL	0.015	22.5	2	2670.1.1	24	39	26	20070626n28-7.mzXML.output.xml	N	Y
368	ENSE00001295522:174-ENSE00001293906:1301	TEGTPHYGCDGDEDDGY	ENSG00000185024	14	-1	1	2047.66	682.554	NULL	NULL	0.0021	14.1	3	3322.1.1	21	37	26	20070617n43-10.mzXML.output.xml	N	Y
369	ENSE00001297341:360-ENSE00001363939:72	EVTDLGHLPTPLPEIGR	ENSG00000123572	X	1	0	1905.98	635.327	NULL	NULL	0.00071	21.3	3	2082.2.1	17	33	26	20070718c37-12.mzXML.output.xml	N	Y
370	ENSE00001298283:162-ENSE00001292320:115	LINCQK	ENSG00000185792	19	-1	2	775.414	387.707	NULL	NULL	3e-07	15	2	1772.1.1	24	29	25	20070621c36-15.mzXML.output.xml	N	Y
371	ENSE00001300368:36-ENSE00000796058:90	RHLEK	ENSG00000019144	11	1	0	682.4	341.2	NULL	NULL	0.0076	13	2	1752.1.1	10	14	13	20070618n36-7.mzXML.output.xml	N	Y
372	ENSE00001303256:123-ENSE00001329606:57	IQIYITDPDFKFSSTK	ENSG00000182670	21	1	0	1982.98	660.995	NULL	NULL	0.01	19.8	3	1472.1.1	15	30	26	20070712n47-8.mzXML.output.xml	N	Y
373	ENSE00001303647:133-ENSE00001322130:117	CDADADCMDGSDEEACGTGGLAVDYHNER	ENSG00000123384	12	1	1	3333.15	1111.05	NULL	NULL	0.015	13.2	3	3699.1.1	7	35	26	20070715n46-12.mzXML.output.xml	N	Y
374	ENSE00001305300:75-ENSE00001328590:77	DAQRQLTAEDSLAAEIEGTMR	ENSG00000182606	3	1	0	2305.11	768.37	NULL	NULL	0.012	24.3	3	3044.1.1	17	37	26	20070615c27-7.mzXML.output.xml	N	Y
375	ENSE00001306820:93-ENSE00001305356:74	KEPLVLHQDSSILESR	ENSG00000159788	4	1	0	1931	643.666	NULL	NULL	0.0034	24.5	3	1242.1.1	24	39	26	20070629c28-10.mzXML.output.xml	N	Y
376	ENSE00001311262:27-ENSE00001367550:36	GEPGEMGAAGK	ENSG00000114270	3	-1	0	1019.45	509.726	NULL	NULL	0.0098	19.8	2	1302.1.1	4	14	10	20070629c28-7.mzXML.output.xml	N	Y
377	ENSE00001316025:198-ENSE00001299342:153	GEGYGGISLAVEGPSK	ENSG00000136068	3	1	1	1520.76	760.38	NULL	NULL	1.2e-07	45.8	2	2639.2.1	24	39	26	20070614n27-3.mzXML.output.xml	N	Y
378	ENSE00001316025:198-ENSE00001416558:157	GEGYGGISLAVEGPSK	ENSG00000136068	3	1	1	1520.76	760.38	NULL	NULL	1.2e-07	45.8	2	2639.1.1	24	39	26	20070614n27-3.mzXML.output.xml	N	Y
380	ENSE00001316343:63-ENSE00000620910:126	ESLEAKLHQER	ENSG00000096872	9	1	0	1321.69	440.562	NULL	NULL	0.018	24.8	3	857.1.1	17	27	22	20070604n8-1.mzXML.output.xml	N	Y
381	ENSE00001316764:27-ENSE00000968568:36	GERGPQGSPGLPGQV	ENSG00000114270	3	-1	0	1515.73	505.243	NULL	NULL	0.018	17.7	3	1260.2.1	7	21	10	20070715n46-4.mzXML.output.xml	N	Y
382	ENSE00001318273:63-ENSE00000968568:36	GERGPQGSPGLPGQV	ENSG00000114270	3	-1	0	1515.73	505.243	NULL	NULL	0.018	17.7	3	1260.1.1	19	33	22	20070715n46-4.mzXML.output.xml	N	Y
383	ENSE00001322126:209-ENSE00001319614:59	EDFKNKLESGMQNMSIHTK	ENSG00000170421	12	-1	2	2235.06	745.02	NULL	NULL	8.5e-05	32.1	3	1333.1.1	20	38	25	20070618n36-8.mzXML.output.xml	N	Y
384	ENSE00001322163:141-ENSE00001168836:76	EAATQVEAAINR	ENSG00000172053	3	-1	0	1272.65	424.218	NULL	NULL	0.0042	26.7	3	1154.1.1	21	32	26	20070606c43-9.mzXML.output.xml	N	Y
384	ENSE00001322163:141-ENSE00001168836:76	EAATQVEAAINR	ENSG00000172053	3	-1	0	1272.65	424.218	NULL	NULL	0.013	24.2	3	1432.1.1	21	32	26	20070621c36-9.mzXML.output.xml	N	Y
384	ENSE00001322163:141-ENSE00001168836:76	EAATQVEAAINR	ENSG00000172053	3	-1	0	1272.65	424.218	NULL	NULL	0.013	26.5	3	1436.1.1	21	32	26	20070621c36-9.mzXML.output.xml	N	Y
384	ENSE00001322163:141-ENSE00001168836:76	EAATQVEAAINR	ENSG00000172053	3	-1	0	1272.65	424.218	NULL	NULL	0.012	29.5	3	1368.1.1	21	32	26	20070624c45-9.mzXML.output.xml	N	Y
384	ENSE00001322163:141-ENSE00001168836:76	EAATQVEAAINR	ENSG00000172053	3	-1	0	1272.65	424.218	NULL	NULL	0.0085	29.4	3	1516.1.1	21	32	26	20070629c28-10.mzXML.output.xml	N	Y
384	ENSE00001322163:141-ENSE00001168836:76	EAATQVEAAINR	ENSG00000172053	3	-1	0	1272.65	424.218	NULL	NULL	0.0036	31.4	3	1513.1.1	21	32	26	20070629c28-10.mzXML.output.xml	N	Y
384	ENSE00001322163:141-ENSE00001168836:76	EAATQVEAAINR	ENSG00000172053	3	-1	0	1272.65	424.218	NULL	NULL	0.004	24.2	3	1112.1.1	21	32	26	20070718c37-11.mzXML.output.xml	N	Y
384	ENSE00001322163:141-ENSE00001168836:76	EAATQVEAAINR	ENSG00000172053	3	-1	0	1272.65	424.218	NULL	NULL	0.00031	28.7	3	1113.1.1	21	32	26	20070622n45-8_070624032948.mzXML.output.xml	N	Y
384	ENSE00001322163:141-ENSE00001168836:76	EAATQVEAAINR	ENSG00000172053	3	-1	0	1272.65	424.218	NULL	NULL	0.013	24.7	3	1489.1.1	21	32	26	20070626n28-10.mzXML.output.xml	N	Y
385	ENSE00001322596:133-ENSE00001110734:140	RSLSGAGTALLGK	ENSG00000167186	16	1	1	1230.72	615.359	NULL	NULL	0.0091	25.5	2	2455.1.1	22	34	26	20070622n45-13.mzXML.output.xml	N	Y
385	ENSE00001322596:133-ENSE00001110734:140	RSLSGAGTALLGK	ENSG00000167186	16	1	1	1230.72	615.359	NULL	NULL	4.5e-05	31.4	2	2462.1.1	22	34	26	20070622n45-13.mzXML.output.xml	N	Y
386	ENSE00001328727:95-ENSE00001313605:117	TLLFSGQKGPVAEFK	ENSG00000123384	12	1	1	1621.89	810.947	NULL	NULL	0.0058	17.5	2	3139.1.1	15	29	26	20070617n43-13.mzXML.output.xml	N	Y
387	ENSE00001328784:2832-ENSE00001296350:255	ALQVTVRR	ENSG00000183337	X	-1	0	942.585	314.195	NULL	NULL	0.017	14.3	3	1493.2.1	23	30	26	20070628c28-4.mzXML.output.xml	N	Y
388	ENSE00001329072:107-ENSE00001318549:140	RAIQGSGIPELK	ENSG00000186510	1	1	1	1348.73	674.366	NULL	NULL	0.0022	20.6	2	3528.1.1	22	33	26	20070626n28-13.mzXML.output.xml	N	Y
390	ENSE00001333892:110-ENSE00000965063:162	KALDGTVIIHTIQK	ENSG00000144426	2	1	0	1537.91	512.637	NULL	NULL	0.00023	17.5	3	1853.1.1	23	36	26	20070612c7-1.mzXML.output.xml	N	Y
392	ENSE00001335270:147-ENSE00001335256:231	YQIQR	ENSG00000197102	14	1	0	707.384	353.692	NULL	NULL	0.0051	18.4	2	1192.15.1	24	28	26	20070531c8-13.mzXML.output.xml	N	Y
392	ENSE00001335270:147-ENSE00001335256:231	YQIQR	ENSG00000197102	14	1	0	707.384	353.692	NULL	NULL	0.019	18.5	2	1337.15.1	24	28	26	20070712n47-9.mzXML.output.xml	N	Y
393	ENSE00001336507:178-ENSE00001259601:307	FNIPEDSSIIFSNSLFDK	ENSG00000179869	7	1	1	2073.02	691.006	NULL	NULL	0.0036	24	3	3060.1.1	19	36	26	20070617n43-8.mzXML.output.xml	N	Y
394	ENSE00001336759:110-ENSE00000896030:75	EQGYDVIAYLVIAPWRMPEFYN	ENSG00000130707	9	1	0	2656.29	885.43	NULL	NULL	0.0037	25.4	3	4748.2.1	16	37	26	20070613n7-12.mzXML.output.xml	N	Y
394	ENSE00001336759:110-ENSE00000896030:75	EQGYDVIAYLVIAPWRMPEFYN	ENSG00000130707	9	1	0	2656.29	885.43	NULL	NULL	1.2e-05	33.1	3	4727.2.1	16	37	26	20070613n7-8.mzXML.output.xml	N	Y
396	ENSE00001339235:300-ENSE00001075046:297	DRFKPPR	ENSG00000155657	2	-1	1	915.516	457.758	NULL	NULL	0.00076	15.6	2	1691.1.1	23	29	26	20070712n47-7.mzXML.output.xml	N	Y
398	ENSE00001340283:105-ENSE00001423503:105	VNAYNLSDNVYR	ENSG00000183091	2	-1	0	1587.69	793.846	NULL	NULL	0.011	20.7	2	2066.1.1	18	29	26	20070628c28-2.mzXML.output.xml	N	Y
399	ENSE00001340432:126-ENSE00001074406:117	EAGIPFASR	ENSG00000090402	3	-1	0	1027.49	513.747	NULL	NULL	0.011	22	2	1372.1.1	20	28	26	20070624c45-6.mzXML.output.xml	N	Y
400	ENSE00001340706:279-ENSE00001340315:276	LGSATASINVKVIVPPK	ENSG00000155657	2	-1	1	1774.02	591.341	NULL	NULL	0.0016	27.1	3	2377.1.1	13	29	26	20070628c28-4.mzXML.output.xml	N	Y
400	ENSE00001340706:279-ENSE00001340315:276	LGSATASINVKVIVPPK	ENSG00000155657	2	-1	1	1774.02	591.341	NULL	NULL	0.0021	30.2	3	2375.1.1	13	29	26	20070628c28-4.mzXML.output.xml	N	Y
401	ENSE00001343786:270-ENSE00001069823:282	VRAEPPKPVPPQPSAPESR	ENSG00000154358	1	1	1	2039.1	1019.55	NULL	NULL	0.002	19.9	2	3073.1.1	24	42	26	20070618n36-3.mzXML.output.xml	N	Y
402	ENSE00001346169:120-ENSE00001268193:121	EMLIGYMLAPENFK	ENSG00000171495	5	-1	0	1669.81	834.904	NULL	NULL	0.0083	22.8	2	3068.1.1	18	31	26	20070612c7-10.mzXML.output.xml	N	Y
403	ENSE00001346225:74-ENSE00001304768:142	IVMGDLSTKVISMPASLGELR	ENSG00000171495	5	-1	0	2233.2	744.4	NULL	NULL	0.018	19.7	3	2987.1.1	16	36	25	20070718c37-3.mzXML.output.xml	N	Y
404	ENSE00001346669:99-ENSE00001282796:164	RQLGQGPSNVLLDANCTVK	ENSG00000181085	8	1	0	2150.08	1075.04	NULL	NULL	0.0099	22.7	2	4344.1.1	20	38	26	20070531c8-15.mzXML.output.xml	N	Y
406	ENSE00001350520:48-ENSE00001260714:334	GHPRAVSQPFSFSINSR	ENSG00000079335	1	1	2	1966.96	655.654	NULL	NULL	0.011	27.4	3	2429.3.1	6	22	16	20070622n45-7_070624015606.mzXML.output.xml	N	Y
407	ENSE00001350520:48-ENSE00001435047:532	GHPRAVSQPFSFSINSR	ENSG00000079335	1	1	2	1966.96	655.654	NULL	NULL	0.011	27.4	3	2429.1.1	6	22	16	20070622n45-7_070624015606.mzXML.output.xml	N	Y
408	ENSE00001350520:48-ENSE00001451891:537	GHPRAVSQPFSFSINSR	ENSG00000079335	1	1	2	1966.96	655.654	NULL	NULL	0.011	27.4	3	2429.2.1	6	22	16	20070622n45-7_070624015606.mzXML.output.xml	N	Y
409	ENSE00001350550:196-ENSE00000890503:140	MPKGR	ENSG00000129667	17	-1	0	604.329	302.165	NULL	NULL	0.00073	15.6	2	866.2.1	23	27	26	20070618n36-6.mzXML.output.xml	N	Y
410	ENSE00001350550:196-ENSE00001506887:129	MPKGR	ENSG00000129667	17	-1	0	604.329	302.165	NULL	NULL	0.00073	15.6	2	866.1.1	23	27	26	20070618n36-6.mzXML.output.xml	N	Y
411	ENSE00001350555:171-ENSE00000745243:75	ETQAPGEQDSMLPEVLRNK	ENSG00000129667	17	-1	0	2142.05	714.017	NULL	NULL	0.018	28.4	3	2421.2.1	12	30	26	20070604n8-1.mzXML.output.xml	N	Y
412	ENSE00001352845:60-ENSE00001224522:75	ISELERINR	ENSG00000137601	4	-1	0	1129.63	564.817	NULL	NULL	0.0094	28	2	2712.1.1	18	26	21	20070615c27-8.mzXML.output.xml	N	Y
413	ENSE00001357140:132-ENSE00001504159:148	ELTPSAQPSTDPYALFRAR	ENSG00000166473	16	-1	0	2262.07	754.022	NULL	NULL	0.0031	23.4	3	3208.1.1	19	37	26	20070618n36-6.mzXML.output.xml	N	Y
414	ENSE00001357737:430-ENSE00000734451:122	EMFTQEDLVDIVDTR	ENSG00000082213	5	1	0	1906.85	953.427	NULL	NULL	0.0091	23.3	2	3847.1.1	21	35	26	20070718c37-9.mzXML.output.xml	N	Y
415	ENSE00001358263:54-ENSE00001091152:108	GQLGPEGLQGLPGPR	ENSG00000196739	9	1	0	1475.8	491.932	NULL	NULL	0.00057	19.6	3	3598.1.1	13	27	19	20070712n47-9.mzXML.output.xml	N	Y
416	ENSE00001364232:50-ENSE00001376096:120	QSQIALYIWDK	ENSG00000187676	13	1	0	1524.72	762.361	NULL	NULL	0.01	24.5	2	2443.1.1	14	24	17	20070612c7-11.mzXML.output.xml	N	Y
416	ENSE00001364232:50-ENSE00001376096:120	QSQIALYIWDK	ENSG00000187676	13	1	0	1524.72	762.361	NULL	NULL	0.011	24.6	2	2387.1.1	14	24	17	20070613n7-11.mzXML.output.xml	N	Y
418	ENSE00001365641:417-ENSE00001504104:165	DLRAQEVKGLQAQIASSGLTVEVDAPK	ENSG00000111057	12	1	0	2823.52	941.174	NULL	NULL	0.0023	22.6	3	3713.1.1	21	47	26	20070629c28-7.mzXML.output.xml	N	Y
418	ENSE00001365641:417-ENSE00001504104:165	DLRAQEVKGLQAQIASSGLTVEVDAPK	ENSG00000111057	12	1	0	2823.52	941.174	NULL	NULL	9.1e-07	34.1	3	3033.1.1	21	47	26	20070626n28-14.mzXML.output.xml	N	Y
420	ENSE00001367640:99-ENSE00001378596:140	LISRDR	ENSG00000163491	3	-1	2	759.448	379.724	NULL	NULL	0.00051	15.2	2	2255.4.1	22	27	25	20070612c7-12.mzXML.output.xml	N	Y
421	ENSE00001368106:145-ENSE00001012019:194	TMQSIPSGPPRK	ENSG00000153707	9	-1	1	1378.69	459.563	NULL	NULL	0.014	27	3	3113.1.1	22	33	26	20070629c28-7.mzXML.output.xml	N	Y
422	ENSE00001368371:182-ENSE00001057254:35	GTQLPITTPALWEADVGR	ENSG00000161270	19	-1	1	2005.01	668.338	NULL	NULL	0.016	22.9	3	1584.1.1	17	34	26	20070725n37-11.mzXML.output.xml	N	Y
423	ENSE00001373212:144-ENSE00001139585:99	QDPIPTGLLGVLTMIFK	ENSG00000162402	1	-1	0	1923.04	961.52	NULL	NULL	0.0037	20.2	2	2500.1.1	12	28	26	20070715n46-12.mzXML.output.xml	N	Y
424	ENSE00001373778:272-ENSE00001287584:135	ILETR	ENSG00000172766	13	1	0	631.378	315.689	NULL	NULL	0.013	14.6	2	1251.15.1	24	28	26	20070621c36-7.mzXML.output.xml	N	Y
425	ENSE00001373916:125-ENSE00001208830:205	YLYIR	ENSG00000105877	7	1	2	727.414	363.707	NULL	NULL	0.018	18.8	2	2236.1.1	24	28	25	20070604n8-4.mzXML.output.xml	N	Y
425	ENSE00001373916:125-ENSE00001208830:205	YLYIR	ENSG00000105877	7	1	2	727.414	363.707	NULL	NULL	0.0011	18.8	2	2329.1.1	24	28	25	20070614n27-4.mzXML.output.xml	N	Y
425	ENSE00001373916:125-ENSE00001208830:205	YLYIR	ENSG00000105877	7	1	2	727.414	363.707	NULL	NULL	0.00012	15.2	2	1823.1.1	24	28	25	20070622n45-4_070623211506.mzXML.output.xml	N	Y
425	ENSE00001373916:125-ENSE00001208830:205	YLYIR	ENSG00000105877	7	1	2	727.414	363.707	NULL	NULL	0.0048	17.6	2	1818.1.1	24	28	25	20070622n45-4_070623211506.mzXML.output.xml	N	Y
426	ENSE00001374034:45-ENSE00001351441:45	EGPGGKPGPPGSEGLPGPPGPA	ENSG00000084636	1	-1	0	1988.94	994.472	NULL	NULL	0.016	19.4	2	3365.1.1	9	30	16	20070718c37-7.mzXML.output.xml	N	Y
427	ENSE00001376480:198-ENSE00001201607:139	KTMAVTPGTTTLPATVKVASSPVMVVLKGAP	ENSG00000172534	X	-1	0	3388.72	1129.57	NULL	NULL	0.0028	24.5	3	4227.1.1	2	32	26	20070719n37-6.mzXML.output.xml	N	Y
427	ENSE00001376480:198-ENSE00001201607:139	TMAVTPGTTTLPATVKVASSPVMVVLKGAP	ENSG00000172534	X	-1	0	3366.62	1122.21	NULL	NULL	0.006	24.6	3	2901.1.1	3	32	26	20070719n37-6.mzXML.output.xml	N	Y
427	ENSE00001376480:198-ENSE00001201607:139	TTTLPATVKVASSPVMVVLKGAP	ENSG00000172534	X	-1	0	2549.3	849.768	NULL	NULL	0.0026	23.5	3	1653.1.1	10	32	26	20070719n37-6.mzXML.output.xml	N	Y
427	ENSE00001376480:198-ENSE00001201607:139	VASSPVMVVLKGAPGQPGTILR	ENSG00000172534	X	-1	0	2353.25	784.416	NULL	NULL	0.018	20.7	3	2806.1.1	19	40	26	20070719n37-6.mzXML.output.xml	N	Y
428	ENSE00001378224:110-ENSE00000896030:75	EQGYDVIAYLVIAPWRMPEFYN	ENSG00000130707	9	1	0	2656.29	885.43	NULL	NULL	0.0037	25.4	3	4748.1.1	16	37	26	20070613n7-12.mzXML.output.xml	N	Y
428	ENSE00001378224:110-ENSE00000896030:75	EQGYDVIAYLVIAPWRMPEFYN	ENSG00000130707	9	1	0	2656.29	885.43	NULL	NULL	1.2e-05	33.1	3	4727.1.1	16	37	26	20070613n7-8.mzXML.output.xml	N	Y
429	ENSE00001379106:132-ENSE00001123488:173	EDLIQKSLVSVTLETFQDLSLPIPGK	ENSG00000077254	1	-1	0	2950.58	983.526	NULL	NULL	0.018	22.5	3	5169.1.1	18	43	26	20070629c28-7.mzXML.output.xml	N	Y
430	ENSE00001379144:59-ENSE00001201618:220	VQLVRANTNSLETK	ENSG00000172534	X	-1	0	1812.87	906.436	NULL	NULL	0.015	19.3	2	1793.1.1	8	21	20	20070712n47-10.mzXML.output.xml	N	Y
432	ENSE00001380896:267-ENSE00001411333:288	VKVHEAPEIFLDVK	ENSG00000155657	2	-1	1	1623.91	811.955	NULL	NULL	0.0057	17.4	2	2865.1.1	22	35	26	20070531c8-9.mzXML.output.xml	N	Y
432	ENSE00001380896:267-ENSE00001411333:288	VKVHEAPEIFLDVK	ENSG00000155657	2	-1	1	1623.91	811.956	NULL	NULL	0.014	17.3	2	2617.1.1	22	35	26	20070612c7-11.mzXML.output.xml	N	Y
432	ENSE00001380896:267-ENSE00001411333:288	VKVHEAPEIFLDVK	ENSG00000155657	2	-1	1	1623.91	811.956	NULL	NULL	0.012	17.3	2	2632.1.1	22	35	26	20070612c7-9.mzXML.output.xml	N	Y
432	ENSE00001380896:267-ENSE00001411333:288	VKVHEAPEIFLDVK	ENSG00000155657	2	-1	1	1623.91	811.956	NULL	NULL	0.0082	17.2	2	2616.1.1	22	35	26	20070612c7-9.mzXML.output.xml	N	Y
432	ENSE00001380896:267-ENSE00001411333:288	VKVHEAPEIFLDVK	ENSG00000155657	2	-1	1	1623.91	811.955	NULL	NULL	0.011	17.5	2	3067.1.1	22	35	26	20070613n7-8.mzXML.output.xml	N	Y
432	ENSE00001380896:267-ENSE00001411333:288	VKVHEAPEIFLDVK	ENSG00000155657	2	-1	1	1623.91	811.955	NULL	NULL	0.017	16.3	2	3065.1.1	22	35	26	20070613n7-8.mzXML.output.xml	N	Y
432	ENSE00001380896:267-ENSE00001411333:288	VKVHEAPEIFLDVK	ENSG00000155657	2	-1	1	1623.91	811.956	NULL	NULL	0.0014	20.3	2	3117.1.1	22	35	26	20070613n7-14.mzXML.output.xml	N	Y
433	ENSE00001380907:99-ENSE00001270999:108	VLTLSMMDAIPTLINAIK	ENSG00000039139	5	-1	0	2136.09	712.03	NULL	NULL	0.0036	22.8	3	4822.2.1	23	40	26	20070613n7-8.mzXML.output.xml	N	Y
434	ENSE00001382584:109-ENSE00001297811:69	ETDGKIR	ENSG00000163378	3	-1	0	880.427	440.213	NULL	NULL	0.0077	15.1	2	1474.1.1	24	30	26	20070621c36-7.mzXML.output.xml	N	Y
434	ENSE00001382584:109-ENSE00001297811:69	ETDGKIR	ENSG00000163378	3	-1	0	880.427	440.213	NULL	NULL	1.9e-05	13.7	2	1476.1.1	24	30	26	20070621c36-7.mzXML.output.xml	N	Y
435	ENSE00001383289:58-ENSE00001386959:141	ASLLLLGLLTEAGGPR	ENSG00000161270	19	-1	1	1660.94	553.646	NULL	NULL	0.015	22	3	3239.1.1	9	24	20	20070716n38-8.mzXML.output.xml	N	Y
436	ENSE00001383507:201-ENSE00001113273:134	KQAEGDVAALNR	ENSG00000167460	19	1	0	1271.67	635.836	NULL	NULL	5.5e-07	34.9	2	1481.1.1	24	35	26	20070626n28-10.mzXML.output.xml	N	Y
436	ENSE00001383507:201-ENSE00001113273:134	KQAEGDVAALNR	ENSG00000167460	19	1	0	1271.67	635.836	NULL	NULL	0.002	27.4	2	1485.1.1	24	35	26	20070626n28-10.mzXML.output.xml	N	Y
436	ENSE00001383507:201-ENSE00001113273:134	KQAEGDVAALNR	ENSG00000167460	19	1	0	1271.67	635.836	NULL	NULL	1.5e-07	34.8	2	1102.1.1	24	35	26	20070626n28-9.mzXML.output.xml	N	Y
437	ENSE00001385025:145-ENSE00000768320:72	SLLVLLQVVVLALAQIGPK	ENSG00000049089	1	-1	0	2054.27	684.758	NULL	NULL	0.0011	11.1	3	3597.1.1	10	28	26	20070712n47-8.mzXML.output.xml	N	Y
438	ENSE00001385025:145-ENSE00000768332:54	SLLVLLQVVVLALAQIGPK	ENSG00000049089	1	-1	0	2054.27	684.758	NULL	NULL	0.0011	11.1	3	3597.2.1	10	28	26	20070712n47-8.mzXML.output.xml	N	Y
439	ENSE00001385025:145-ENSE00000824671:63	SLLVLLQVVVLALAQIGPK	ENSG00000049089	1	-1	0	2054.27	684.758	NULL	NULL	0.0011	11.1	3	3597.3.1	10	28	26	20070712n47-8.mzXML.output.xml	N	Y
440	ENSE00001385314:203-ENSE00001000785:171	SIPRITASGK	ENSG00000151640	10	1	0	1109.61	554.803	NULL	NULL	0.01	21.4	2	1521.1.1	20	29	26	20070531c8-3.mzXML.output.xml	N	Y
441	ENSE00001385399:402-ENSE00001420560:279	LVVEEKLR	ENSG00000155657	2	-1	1	985.605	328.535	NULL	NULL	3.1e-05	18.2	3	2636.1.1	22	29	26	20070619n36-13.mzXML.output.xml	N	Y
441	ENSE00001385399:402-ENSE00001420560:279	LVVEEKLR	ENSG00000155657	2	-1	1	985.605	328.535	NULL	NULL	0.0006	15.1	3	2643.1.1	22	29	26	20070619n36-13.mzXML.output.xml	N	Y
442	ENSE00001385581:46-ENSE00001213958:45	TAPGLKQLNGLR	ENSG00000169436	8	-1	0	1267.75	633.874	NULL	NULL	0.0079	22.5	2	2626.1.1	7	18	16	20070531c8-12.mzXML.output.xml	N	Y
443	ENSE00001389307:171-ENSE00000896908:51	LQKLMR	ENSG00000130810	19	1	0	804.481	402.241	NULL	NULL	3.8e-05	20.2	2	1869.1.1	24	29	26	20070612c7-5.mzXML.output.xml	N	Y
443	ENSE00001389307:171-ENSE00000896908:51	LQKLMR	ENSG00000130810	19	1	0	804.481	402.241	NULL	NULL	0.00065	23	2	1861.1.1	24	29	26	20070612c7-5.mzXML.output.xml	N	Y
443	ENSE00001389307:171-ENSE00000896908:51	LQKLMR	ENSG00000130810	19	1	0	804.481	402.241	NULL	NULL	0.0041	25.4	2	1893.1.1	24	29	26	20070613n7-3.mzXML.output.xml	N	Y
443	ENSE00001389307:171-ENSE00000896908:51	LQKLMR	ENSG00000130810	19	1	0	804.481	402.241	NULL	NULL	0.0013	25.4	2	2112.1.1	24	29	26	20070626n28-4.mzXML.output.xml	N	Y
443	ENSE00001389307:171-ENSE00000896908:51	LQKLMR	ENSG00000130810	19	1	0	804.481	402.241	NULL	NULL	0.00054	23	2	1827.1.1	24	29	26	20070626n28-5.mzXML.output.xml	N	Y
444	ENSE00001390314:66-ENSE00001217613:372	IISDDKVK	ENSG00000196335	7	1	0	917.531	458.765	NULL	NULL	0.00021	16.2	2	1423.2.1	20	27	23	20070617n43-10.mzXML.output.xml	N	Y
444	ENSE00001390314:66-ENSE00001217613:372	IISDDKVK	ENSG00000196335	7	1	0	917.531	458.765	NULL	NULL	0.012	16.2	2	1237.4.1	20	27	23	20070626n28-9.mzXML.output.xml	N	Y
445	ENSE00001390314:66-ENSE00001490409:208	IISDDKVK	ENSG00000196335	7	1	0	917.531	458.765	NULL	NULL	0.00021	16.2	2	1423.1.1	20	27	23	20070617n43-10.mzXML.output.xml	N	Y
445	ENSE00001390314:66-ENSE00001490409:208	IISDDKVK	ENSG00000196335	7	1	0	917.531	458.765	NULL	NULL	0.012	16.2	2	1237.3.1	20	27	23	20070626n28-9.mzXML.output.xml	N	Y
446	ENSE00001390516:96-ENSE00001149553:23	ELLEFK	ENSG00000146054	5	-1	0	778.435	389.217	NULL	NULL	0.003	17.4	2	2009.4.1	23	28	26	20070614n27-1.mzXML.output.xml	N	Y
448	ENSE00001391676:70-ENSE00000836614:81	MAEANNPSEQELELLR	ENSG00000123143	19	1	0	1843.89	614.629	NULL	NULL	0.018	22.1	3	3468.1.1	11	26	24	20070613n7-14.mzXML.output.xml	N	Y
449	ENSE00001400171:126-ENSE00001424769:71	ATDVARKLVILEGELER	ENSG00000198467	9	-1	0	1954.09	651.362	NULL	NULL	0.018	27.4	3	2462.1.1	23	39	26	20070624c45-9.mzXML.output.xml	N	Y
449	ENSE00001400171:126-ENSE00001424769:71	ATDVARKLVILEGELER	ENSG00000198467	9	-1	0	1954.09	651.362	NULL	NULL	0.00021	27.5	3	2190.1.1	23	39	26	20070718c37-11.mzXML.output.xml	N	Y
450	ENSE00001401140:69-ENSE00001472896:329	SSPSGREVLQQTPSPAGPR	ENSG00000186281	2	-1	0	2031	677	NULL	NULL	0.0019	24.5	3	4530.1.1	17	35	24	20070613n7-12.mzXML.output.xml	N	Y
451	ENSE00001401170:333-ENSE00001208911:149	NYQVLTLASNER	ENSG00000105877	7	1	0	1407.72	469.241	NULL	NULL	0.017	24.6	3	2335.1.1	23	34	26	20070613n7-2.mzXML.output.xml	N	Y
452	ENSE00001401250:157-ENSE00000962413:107	SPALGMALLVLGGR	ENSG00000143870	2	-1	1	1450.79	725.394	NULL	NULL	0.0022	22.7	2	3441.2.1	15	28	26	20070617n43-12.mzXML.output.xml	N	Y
453	ENSE00001403153:52-ENSE00001317740:75	NDTLEPVGR	ENSG00000163803	2	1	0	1000.51	500.253	NULL	NULL	0.018	20.3	2	2172.1.1	15	23	18	20070605n8-14.mzXML.output.xml	N	Y
455	ENSE00001408828:75-ENSE00001404585:152	KPAARPSAPK	ENSG00000155657	2	-1	1	1022.61	511.305	NULL	NULL	0.011	17.6	2	3206.1.1	22	31	25	20070616c27-11.mzXML.output.xml	N	Y
456	ENSE00001409638:186-ENSE00000845828:82	CIVEINK	ENSG00000124222	20	1	0	875.466	437.733	NULL	NULL	0.017	16.8	2	2309.1.1	23	29	26	20070621c36-7.mzXML.output.xml	N	Y
457	ENSE00001409685:21-ENSE00000670705:94	SWPLSATVK	ENSG00000068400	X	-1	0	988.547	494.273	NULL	NULL	0.0081	15.9	2	1515.1.1	1	9	8	20070618n36-7.mzXML.output.xml	N	Y
459	ENSE00001410051:68-ENSE00001258544:113	ETVSPVSRQSIR	ENSG00000177106	11	1	0	1358.74	679.37	NULL	NULL	0.0059	27.9	2	2534.1.1	21	32	23	20070606c43-8.mzXML.output.xml	N	Y
459	ENSE00001410051:68-ENSE00001258544:113	ETVSPVSRQSIR	ENSG00000177106	11	1	0	1358.74	679.37	NULL	NULL	0.015	31.1	2	1644.1.1	21	32	23	20070531c8-14.mzXML.output.xml	N	Y
459	ENSE00001410051:68-ENSE00001258544:113	ETVSPVSRQSIR	ENSG00000177106	11	1	0	1358.74	679.37	NULL	NULL	0.0041	27.8	2	2539.1.1	21	32	23	20070606c43-8.mzXML.output.xml	N	Y
459	ENSE00001410051:68-ENSE00001258544:113	ETVSPVSRQSIR	ENSG00000177106	11	1	0	1358.74	679.37	NULL	NULL	0.016	27.8	2	2188.1.1	21	32	23	20070612c7-11.mzXML.output.xml	N	Y
459	ENSE00001410051:68-ENSE00001258544:113	ETVSPVSRQSIR	ENSG00000177106	11	1	0	1358.74	679.37	NULL	NULL	0.0036	31	2	2194.1.1	21	32	23	20070612c7-11.mzXML.output.xml	N	Y
459	ENSE00001410051:68-ENSE00001258544:113	ETVSPVSRQSIR	ENSG00000177106	11	1	0	1358.74	679.37	NULL	NULL	0.0027	27.7	2	2153.1.1	21	32	23	20070612c7-13.mzXML.output.xml	N	Y
459	ENSE00001410051:68-ENSE00001258544:113	ETVSPVSRQSIR	ENSG00000177106	11	1	0	1358.74	679.37	NULL	NULL	0.0021	27.7	2	2440.1.1	21	32	23	20070629c28-10.mzXML.output.xml	N	Y
459	ENSE00001410051:68-ENSE00001258544:113	ETVSPVSRQSIR	ENSG00000177106	11	1	0	1358.74	679.37	NULL	NULL	0.0064	30.9	2	2447.1.1	21	32	23	20070629c28-10.mzXML.output.xml	N	Y
459	ENSE00001410051:68-ENSE00001258544:113	ETVSPVSRQSIR	ENSG00000177106	11	1	0	1358.74	679.37	NULL	NULL	0.0023	27.8	2	2372.1.1	21	32	23	20070629c28-12.mzXML.output.xml	N	Y
459	ENSE00001410051:68-ENSE00001258544:113	ETVSPVSRQSIR	ENSG00000177106	11	1	0	1358.74	679.37	NULL	NULL	0.0034	27.8	2	2366.1.1	21	32	23	20070629c28-12.mzXML.output.xml	N	Y
459	ENSE00001410051:68-ENSE00001258544:113	ETVSPVSRQSIR	ENSG00000177106	11	1	0	1358.74	679.37	NULL	NULL	0.0049	30.9	2	2163.1.1	21	32	23	20070613n7-9.mzXML.output.xml	N	Y
459	ENSE00001410051:68-ENSE00001258544:113	ETVSPVSRQSIR	ENSG00000177106	11	1	0	1358.74	679.37	NULL	NULL	0.0074	31	2	2167.1.1	21	32	23	20070613n7-9.mzXML.output.xml	N	Y
459	ENSE00001410051:68-ENSE00001258544:113	ETVSPVSRQSIR	ENSG00000177106	11	1	0	1358.74	679.37	NULL	NULL	0.019	28.2	2	2168.1.1	21	32	23	20070626n28-13.mzXML.output.xml	N	Y
459	ENSE00001410051:68-ENSE00001258544:113	ETVSPVSRQSIR	ENSG00000177106	11	1	0	1358.74	679.37	NULL	NULL	0.012	28.2	2	2172.1.1	21	32	23	20070626n28-13.mzXML.output.xml	N	Y
462	ENSE00001412214:267-ENSE00001340564:297	KTSGKLDIEGPPSIDLK	ENSG00000155657	2	-1	1	1798	898.998	NULL	NULL	0.003	24.3	2	3079.1.1	17	33	26	20070531c8-15.mzXML.output.xml	N	Y
462	ENSE00001412214:267-ENSE00001340564:297	KTSGKLDIEGPPSIDLK	ENSG00000155657	2	-1	1	1798	898.998	NULL	NULL	0.0031	27.3	2	3161.1.1	17	33	26	20070612c7-14.mzXML.output.xml	N	Y
462	ENSE00001412214:267-ENSE00001340564:297	KTSGKLDIEGPPSIDLK	ENSG00000155657	2	-1	1	1798	898.998	NULL	NULL	0.013	24.3	2	3240.1.1	17	33	26	20070613n7-14.mzXML.output.xml	N	Y
462	ENSE00001412214:267-ENSE00001340564:297	TSGKLDIEGPPSIDLK	ENSG00000155657	2	-1	1	1669.9	834.951	NULL	NULL	0.0011	28.2	2	3042.1.1	18	33	26	20070531c8-12.mzXML.output.xml	N	Y
462	ENSE00001412214:267-ENSE00001340564:297	TSGKLDIEGPPSIDLK	ENSG00000155657	2	-1	1	1669.9	834.951	NULL	NULL	0.012	28	2	3461.1.1	18	33	26	20070531c8-15.mzXML.output.xml	N	Y
462	ENSE00001412214:267-ENSE00001340564:297	TSGKLDIEGPPSIDLK	ENSG00000155657	2	-1	1	1669.9	834.951	NULL	NULL	0.016	28.2	2	3536.1.1	18	33	26	20070612c7-10.mzXML.output.xml	N	Y
462	ENSE00001412214:267-ENSE00001340564:297	TSGKLDIEGPPSIDLK	ENSG00000155657	2	-1	1	1669.9	834.951	NULL	NULL	0.01	28	2	3118.1.1	18	33	26	20070612c7-11.mzXML.output.xml	N	Y
462	ENSE00001412214:267-ENSE00001340564:297	TSGKLDIEGPPSIDLK	ENSG00000155657	2	-1	1	1669.9	834.951	NULL	NULL	0.0082	28.2	2	3124.1.1	18	33	26	20070612c7-11.mzXML.output.xml	N	Y
462	ENSE00001412214:267-ENSE00001340564:297	TSGKLDIEGPPSIDLK	ENSG00000155657	2	-1	1	1669.9	834.951	NULL	NULL	0.0031	28.4	2	3358.1.1	18	33	26	20070612c7-14.mzXML.output.xml	N	Y
462	ENSE00001412214:267-ENSE00001340564:297	TSGKLDIEGPPSIDLK	ENSG00000155657	2	-1	1	1669.9	834.951	NULL	NULL	0.0072	25.4	2	4018.1.1	18	33	26	20070612c7-14.mzXML.output.xml	N	Y
462	ENSE00001412214:267-ENSE00001340564:297	TSGKLDIEGPPSIDLK	ENSG00000155657	2	-1	1	1669.9	834.951	NULL	NULL	0.0041	28.1	2	3245.1.1	18	33	26	20070605n8-15.mzXML.output.xml	N	Y
462	ENSE00001412214:267-ENSE00001340564:297	TSGKLDIEGPPSIDLK	ENSG00000155657	2	-1	1	1669.9	834.951	NULL	NULL	0.014	27.9	2	3205.1.1	18	33	26	20070613n7-1.mzXML.output.xml	N	Y
462	ENSE00001412214:267-ENSE00001340564:297	TSGKLDIEGPPSIDLK	ENSG00000155657	2	-1	1	1669.9	834.951	NULL	NULL	0.0036	35.4	2	3566.1.1	18	33	26	20070613n7-12.mzXML.output.xml	N	Y
462	ENSE00001412214:267-ENSE00001340564:297	TSGKLDIEGPPSIDLK	ENSG00000155657	2	-1	1	1669.9	834.951	NULL	NULL	0.0013	35.6	2	3562.1.1	18	33	26	20070613n7-12.mzXML.output.xml	N	Y
462	ENSE00001412214:267-ENSE00001340564:297	TSGKLDIEGPPSIDLK	ENSG00000155657	2	-1	1	1669.9	834.951	NULL	NULL	0.012	28.1	2	3079.1.1	18	33	26	20070613n7-13.mzXML.output.xml	N	Y
462	ENSE00001412214:267-ENSE00001340564:297	TSGKLDIEGPPSIDLK	ENSG00000155657	2	-1	1	1669.9	834.951	NULL	NULL	0.011	28.3	2	3083.1.1	18	33	26	20070613n7-13.mzXML.output.xml	N	Y
462	ENSE00001412214:267-ENSE00001340564:297	TSGKLDIEGPPSIDLK	ENSG00000155657	2	-1	1	1669.9	834.951	NULL	NULL	0.0013	27.7	2	3584.1.1	18	33	26	20070613n7-14.mzXML.output.xml	N	Y
462	ENSE00001412214:267-ENSE00001340564:297	TSGKLDIEGPPSIDLK	ENSG00000155657	2	-1	1	1669.9	834.951	NULL	NULL	0.012	21.2	2	3907.1.1	18	33	26	20070613n7-14.mzXML.output.xml	N	Y
462	ENSE00001412214:267-ENSE00001340564:297	TSGKLDIEGPPSIDLK	ENSG00000155657	2	-1	1	1669.9	834.951	NULL	NULL	0.00051	27.7	2	3587.1.1	18	33	26	20070613n7-14.mzXML.output.xml	N	Y
462	ENSE00001412214:267-ENSE00001340564:297	TSGKLDIEGPPSIDLK	ENSG00000155657	2	-1	1	1669.9	834.951	NULL	NULL	0.014	28	2	3092.1.1	18	33	26	20070613n7-3.mzXML.output.xml	N	Y
462	ENSE00001412214:267-ENSE00001340564:297	TSGKLDIEGPPSIDLK	ENSG00000155657	2	-1	1	1669.9	834.951	NULL	NULL	0.0091	28.1	2	3088.1.1	18	33	26	20070613n7-3.mzXML.output.xml	N	Y
462	ENSE00001412214:267-ENSE00001340564:297	TSGKLDIEGPPSIDLK	ENSG00000155657	2	-1	1	1669.9	834.951	NULL	NULL	0.011	31.7	2	3540.1.1	18	33	26	20070613n7-4.mzXML.output.xml	N	Y
462	ENSE00001412214:267-ENSE00001340564:297	TSGKLDIEGPPSIDLK	ENSG00000155657	2	-1	1	1669.9	834.951	NULL	NULL	0.00013	31.6	2	3546.1.1	18	33	26	20070613n7-4.mzXML.output.xml	N	Y
462	ENSE00001412214:267-ENSE00001340564:297	TSGKLDIEGPPSIDLK	ENSG00000155657	2	-1	1	1669.9	834.951	NULL	NULL	0.014	28.1	2	3106.1.1	18	33	26	20070613n7-5.mzXML.output.xml	N	Y
462	ENSE00001412214:267-ENSE00001340564:297	TSGKLDIEGPPSIDLK	ENSG00000155657	2	-1	1	1669.9	834.951	NULL	NULL	0.0022	28.3	2	3102.1.1	18	33	26	20070613n7-5.mzXML.output.xml	N	Y
462	ENSE00001412214:267-ENSE00001340564:297	TSGKLDIEGPPSIDLK	ENSG00000155657	2	-1	1	1669.9	834.951	NULL	NULL	0.0023	27.7	2	3574.1.1	18	33	26	20070613n7-6.mzXML.output.xml	N	Y
462	ENSE00001412214:267-ENSE00001340564:297	TSGKLDIEGPPSIDLK	ENSG00000155657	2	-1	1	1669.9	834.951	NULL	NULL	0.0016	27.9	2	3581.1.1	18	33	26	20070613n7-6.mzXML.output.xml	N	Y
462	ENSE00001412214:267-ENSE00001340564:297	TSGKLDIEGPPSIDLK	ENSG00000155657	2	-1	1	1669.9	834.951	NULL	NULL	0.0048	31.8	2	3571.1.1	18	33	26	20070613n7-8.mzXML.output.xml	N	Y
462	ENSE00001412214:267-ENSE00001340564:297	TSGKLDIEGPPSIDLK	ENSG00000155657	2	-1	1	1669.9	834.951	NULL	NULL	0.009	28	2	3103.1.1	18	33	26	20070613n7-9.mzXML.output.xml	N	Y
462	ENSE00001412214:267-ENSE00001340564:297	TSGKLDIEGPPSIDLK	ENSG00000155657	2	-1	1	1669.9	834.951	NULL	NULL	0.017	22.1	2	3027.1.1	18	33	26	20070614n27-11.mzXML.output.xml	N	Y
462	ENSE00001412214:267-ENSE00001340564:297	TSGKLDIEGPPSIDLK	ENSG00000155657	2	-1	1	1669.9	834.951	NULL	NULL	0.0011	28.3	2	3533.1.1	18	33	26	20070622n45-13.mzXML.output.xml	N	Y
462	ENSE00001412214:267-ENSE00001340564:297	TSGKLDIEGPPSIDLK	ENSG00000155657	2	-1	1	1669.9	834.951	NULL	NULL	0.0026	27.8	2	3531.1.1	18	33	26	20070622n45-13.mzXML.output.xml	N	Y
462	ENSE00001412214:267-ENSE00001340564:297	TSGKLDIEGPPSIDLK	ENSG00000155657	2	-1	1	1669.9	834.951	NULL	NULL	0.0036	24.7	2	2468.1.1	18	33	26	20070622n45-14.mzXML.output.xml	N	Y
462	ENSE00001412214:267-ENSE00001340564:297	TSGKLDIEGPPSIDLK	ENSG00000155657	2	-1	1	1669.9	834.951	NULL	NULL	0.012	27.9	2	3112.1.1	18	33	26	20070626n28-13.mzXML.output.xml	N	Y
464	ENSE00001415494:105-ENSE00001423503:105	VNAYNLSDNVYR	ENSG00000183091	2	-1	0	1587.69	793.846	NULL	NULL	0.011	20.7	2	2066.2.1	18	29	26	20070628c28-2.mzXML.output.xml	N	Y
465	ENSE00001416505:101-ENSE00001406912:33	VNTLMHYNTR	ENSG00000196576	22	-1	0	1344.62	672.308	NULL	NULL	0.0074	11.1	2	2567.1.1	18	27	26	20070716n38-10.mzXML.output.xml	N	Y
466	ENSE00001417808:239-ENSE00001303147:67	AMAAPGSARRPLLLLLNASSSR	ENSG00000185896	13	1	0	2332.27	777.422	NULL	NULL	0.018	17.9	3	4019.1.1	10	31	26	20070716n38-10.mzXML.output.xml	N	Y
467	ENSE00001420560:279-ENSE00001340353:294	SAANLIVEDPPGTPDYIDVTRETITLK	ENSG00000155657	2	-1	1	3088.52	1029.51	NULL	NULL	0.0069	27.1	3	3047.1.1	18	44	26	20070716n38-7.mzXML.output.xml	N	Y
468	ENSE00001422512:969-ENSE00001091888:69	EPVLGIVDLNPLGR	ENSG00000005238	9	-1	0	1473.84	736.921	NULL	NULL	0.014	25.8	2	4765.6.1	22	35	26	20070605n8-15.mzXML.output.xml	N	Y
469	ENSE00001422512:969-ENSE00001477904:66	EPVLGIVDLNPLGR	ENSG00000005238	9	-1	0	1473.84	736.921	NULL	NULL	0.014	25.8	2	4765.5.1	22	35	26	20070605n8-15.mzXML.output.xml	N	Y
470	ENSE00001425513:105-ENSE00001414464:141	LLETTLKMSQPLLGTV	ENSG00000196959	16	-1	0	1999.99	666.664	NULL	NULL	0.018	23.8	3	1588.1.1	18	33	26	20070614n27-4.mzXML.output.xml	N	Y
470	ENSE00001425513:105-ENSE00001414464:141	LLETTLKMSQPLLGTVIDGMLLLKTPE	ENSG00000196959	16	-1	0	3034.66	1011.55	NULL	NULL	0.013	20.5	3	3611.1.1	18	44	26	20070717c38-5.mzXML.output.xml	N	Y
471	ENSE00001426773:127-ENSE00001340387:300	VKHPPGKPEVIDVTK	ENSG00000155657	2	-1	1	1643.95	821.974	NULL	NULL	0.00041	24.7	2	3571.1.1	24	38	26	20070605n8-13.mzXML.output.xml	N	Y
472	ENSE00001428060:54-ENSE00000686984:165	EYQALCSSGPGMTSAGSDTR	ENSG00000166147	15	-1	1	2474.88	824.96	NULL	NULL	0.01	16.3	3	4157.1.1	1	20	18	20070716n38-10.mzXML.output.xml	N	Y
473	ENSE00001428594:123-ENSE00001492395:61	GFHIKLTHLFDNDGTVVFAIFMALW	ENSG00000185101	11	-1	0	2972.49	990.83	NULL	NULL	0.013	22	3	3640.1.1	21	45	26	20070618n36-5.mzXML.output.xml	N	Y
474	ENSE00001430211:894-ENSE00001091888:69	EPVLGIVDLNPLGR	ENSG00000005238	9	-1	0	1473.84	736.921	NULL	NULL	0.014	25.8	2	4765.4.1	22	35	26	20070605n8-15.mzXML.output.xml	N	Y
475	ENSE00001430211:894-ENSE00001477904:66	EPVLGIVDLNPLGR	ENSG00000005238	9	-1	0	1473.84	736.921	NULL	NULL	0.014	25.8	2	4765.3.1	22	35	26	20070605n8-15.mzXML.output.xml	N	Y
476	ENSE00001431166:125-ENSE00001406976:303	LFVEDVPGPVR	ENSG00000155657	2	-1	1	1227.67	409.225	NULL	NULL	0.0053	19.5	3	1291.1.1	22	32	26	20070712n47-13.mzXML.output.xml	N	Y
477	ENSE00001434812:117-ENSE00001435741:138	KISEENLLEEAPSSLTTPGSTLK	ENSG00000198765	1	1	0	2444.28	814.759	NULL	NULL	0.015	20.6	3	2814.1.1	16	38	26	20070717c38-14.mzXML.output.xml	N	Y
478	ENSE00001434812:117-ENSE00001450218:486	KISEENLLEEAPSSLTTPGSTLK	ENSG00000198765	1	1	0	2444.28	814.759	NULL	NULL	0.015	20.6	3	2814.3.1	16	38	26	20070717c38-14.mzXML.output.xml	N	Y
479	ENSE00001434812:117-ENSE00001450237:489	KISEENLLEEAPSSLTTPGSTLK	ENSG00000198765	1	1	0	2444.28	814.759	NULL	NULL	0.015	20.6	3	2814.2.1	16	38	26	20070717c38-14.mzXML.output.xml	N	Y
480	ENSE00001434995:129-ENSE00001435616:102	SPFPSQETEIAVQAK	ENSG00000198947	X	-1	0	1631.83	543.943	NULL	NULL	0.011	26.2	3	4053.1.1	20	34	26	20070613n7-13.mzXML.output.xml	N	Y
480	ENSE00001434995:129-ENSE00001435616:102	SPFPSQETEIAVQAK	ENSG00000198947	X	-1	0	1631.83	543.943	NULL	NULL	0.0031	29.4	3	4058.1.1	20	34	26	20070613n7-13.mzXML.output.xml	N	Y
481	ENSE00001435309:56-ENSE00000950467:139	SSPEIQLLERVK	ENSG00000134444	18	1	0	1398.8	466.265	NULL	NULL	0.0013	27.2	3	1626.1.1	13	24	19	20070628c28-2.mzXML.output.xml	N	Y
482	ENSE00001435346:135-ENSE00001435741:138	SSSSQVSAVKPQTLGGDSTFFKAPSSLTTPGSTLK	ENSG00000198765	1	1	0	3578.8	1192.93	NULL	NULL	0.015	27.4	3	4707.4.1	4	38	26	20070615c27-7.mzXML.output.xml	N	Y
483	ENSE00001435346:135-ENSE00001450218:486	SSSSQVSAVKPQTLGGDSTFFKAPSSLTTPGSTLK	ENSG00000198765	1	1	0	3578.8	1192.93	NULL	NULL	0.015	27.4	3	4707.6.1	4	38	26	20070615c27-7.mzXML.output.xml	N	Y
484	ENSE00001435346:135-ENSE00001450237:489	SSSSQVSAVKPQTLGGDSTFFKAPSSLTTPGSTLK	ENSG00000198765	1	1	0	3578.8	1192.93	NULL	NULL	0.015	27.4	3	4707.5.1	4	38	26	20070615c27-7.mzXML.output.xml	N	Y
485	ENSE00001444655:84-ENSE00001223320:221	SSFLIGESSSGKASR	ENSG00000164506	6	1	1	1512.77	756.383	NULL	NULL	0.011	24.3	2	3094.1.1	22	36	26	20070612c7-9.mzXML.output.xml	N	Y
486	ENSE00001447185:178-ENSE00001213754:60	SHSYRTDNCSDSDSSLNQHAHYSR	ENSG00000146350	6	-1	0	3624.17	1208.06	NULL	NULL	0.00087	19.8	3	3785.1.1	8	31	26	20070614n27-5.mzXML.output.xml	N	Y
488	ENSE00001448609:321-ENSE00000726746:131	HQYRALINSVQLSR	ENSG00000107672	10	-1	1	1684.92	842.462	NULL	NULL	0.019	23	2	3609.2.1	15	28	26	20070622n45-13.mzXML.output.xml	N	Y
489	ENSE00001448657:344-ENSE00000726746:131	HQYRALINSVQLSR	ENSG00000107672	10	-1	1	1684.92	842.462	NULL	NULL	0.019	23	2	3609.1.1	15	28	26	20070622n45-13.mzXML.output.xml	N	Y
490	ENSE00001450243:132-ENSE00001435741:138	SSSSQVSAVKPQTLGGDSTFFKAPSSLTTPGSTLK	ENSG00000198765	1	1	0	3578.8	1192.93	NULL	NULL	0.015	27.4	3	4707.1.1	4	38	26	20070615c27-7.mzXML.output.xml	N	Y
491	ENSE00001450243:132-ENSE00001450218:486	SSSSQVSAVKPQTLGGDSTFFKAPSSLTTPGSTLK	ENSG00000198765	1	1	0	3578.8	1192.93	NULL	NULL	0.015	27.4	3	4707.3.1	4	38	26	20070615c27-7.mzXML.output.xml	N	Y
492	ENSE00001450243:132-ENSE00001450237:489	SSSSQVSAVKPQTLGGDSTFFKAPSSLTTPGSTLK	ENSG00000198765	1	1	0	3578.8	1192.93	NULL	NULL	0.015	27.4	3	4707.2.1	4	38	26	20070615c27-7.mzXML.output.xml	N	Y
493	ENSE00001453612:216-ENSE00000850609:118	TKQIMLAIDSEMFGDSQQLR	ENSG00000151914	6	-1	0	2327.14	775.714	NULL	NULL	0.015	21.5	3	2667.1.1	14	33	26	20070613n7-11.mzXML.output.xml	N	Y
494	ENSE00001453612:216-ENSE00000929905:102	QIMLAIDSEMLNSAWDSLNKAWK	ENSG00000151914	6	-1	0	2664.32	888.105	NULL	NULL	0.00023	25.7	3	2609.1.1	16	38	26	20070614n27-2.mzXML.output.xml	N	Y
495	ENSE00001454169:19-ENSE00000903805:52	METPRESEEVARPR	ENSG00000118473	1	1	1	1686.82	562.274	NULL	NULL	0.016	26	3	4467.1.1	1	14	7	20070613n7-11.mzXML.output.xml	N	Y
496	ENSE00001455846:118-ENSE00001455815:18	TITQLQGGWGHQ	ENSG00000196642	9	1	1	1325.66	441.887	NULL	NULL	0.019	24.7	3	979.1.1	20	31	26	20070628c28-3.mzXML.output.xml	N	Y
497	ENSE00001458122:360-ENSE00001363939:72	EVTDLGHLPTPLPEIGR	ENSG00000123572	X	1	0	1905.98	635.327	NULL	NULL	0.00071	21.3	3	2082.1.1	17	33	26	20070718c37-12.mzXML.output.xml	N	Y
498	ENSE00001458566:172-ENSE00000768320:72	SLLVLLQVVVLALAQIGPK	ENSG00000049089	1	-1	0	2054.27	684.758	NULL	NULL	0.0011	11.1	3	3597.4.1	10	28	26	20070712n47-8.mzXML.output.xml	N	Y
499	ENSE00001458566:172-ENSE00000768332:54	SLLVLLQVVVLALAQIGPK	ENSG00000049089	1	-1	0	2054.27	684.758	NULL	NULL	0.0011	11.1	3	3597.5.1	10	28	26	20070712n47-8.mzXML.output.xml	N	Y
500	ENSE00001458566:172-ENSE00000824671:63	SLLVLLQVVVLALAQIGPK	ENSG00000049089	1	-1	0	2054.27	684.758	NULL	NULL	0.0011	11.1	3	3597.6.1	10	28	26	20070712n47-8.mzXML.output.xml	N	Y
501	ENSE00001459809:141-ENSE00000844783:207	TQISSLPSLQDRVIINR	ENSG00000124177	20	-1	0	1940.09	646.698	NULL	NULL	0.0065	15.2	3	2280.1.1	16	32	26	20070615c27-3.mzXML.output.xml	N	Y
502	ENSE00001460305:99-ENSE00001085932:238	IFSLNLLEGLIPSK	ENSG00000124721	6	1	0	1623.91	811.955	NULL	NULL	0.015	17.2	2	2934.1.1	24	37	26	20070604n8-4.mzXML.output.xml	N	Y
503	ENSE00001460420:249-ENSE00001226924:162	TPFCVLPGDVFAK	ENSG00000121904	1	-1	1	1450.74	725.37	NULL	NULL	0.017	20.8	2	1956.2.1	21	33	26	20070606c43-9.mzXML.output.xml	N	Y
503	ENSE00001460420:249-ENSE00001226924:162	TPFCVLPGDVFAK	ENSG00000121904	1	-1	1	1450.74	725.37	NULL	NULL	0.002	26	2	2050.2.1	21	33	26	20070612c7-9.mzXML.output.xml	N	Y
504	ENSE00001460847:34-ENSE00001123934:592	IKDQRPSDLGK	ENSG00000168918	2	1	2	1256.7	628.348	NULL	NULL	0.013	25.9	2	3119.1.1	7	17	11	20070621c36-12.mzXML.output.xml	N	Y
504	ENSE00001460847:34-ENSE00001123934:592	IKDQRPSDLGK	ENSG00000168918	2	1	2	1256.7	628.348	NULL	NULL	0.011	25.7	2	3178.1.1	7	17	11	20070629c28-14.mzXML.output.xml	N	Y
504	ENSE00001460847:34-ENSE00001123934:592	IKDQRPSDLGK	ENSG00000168918	2	1	2	1256.7	628.348	NULL	NULL	0.011	25.9	2	3189.1.1	7	17	11	20070617n43-12.mzXML.output.xml	N	Y
505	ENSE00001461262:27-ENSE00001367413:39	VTLAPSGPKGDPGGPPGPK	ENSG00000084636	1	-1	0	1808.93	904.464	NULL	NULL	0.011	20.3	2	3536.1.1	1	19	10	20070614n27-7.mzXML.output.xml	N	Y
507	ENSE00001464454:108-ENSE00001464441:36	GLPGSVGPAGPK	ENSG00000204248	6	-1	0	1036.58	345.526	NULL	NULL	0.015	20.3	3	1131.1.1	20	31	26	20070628c28-4.mzXML.output.xml	N	Y
508	ENSE00001464887:45-ENSE00001464883:54	GEAGPTGPMGAMGPLGPLGIPGSSGFPGNPGMK	ENSG00000204262	2	-1	0	3201.43	1067.14	NULL	NULL	0.016	24.5	3	1792.1.1	1	33	16	20070712n47-11.mzXML.output.xml	N	Y
510	ENSE00001465491:27-ENSE00001465509:27	LVPGLASAMLASAVDQTL	ENSG00000067445	X	1	0	1836.95	918.476	NULL	NULL	0.015	19.5	2	2701.1.1	1	18	10	20070629c28-10.mzXML.output.xml	N	Y
511	ENSE00001466336:157-ENSE00001466424:288	TITTIARGDASPGAPPR	ENSG00000168477	6	-1	1	1920.9	640.301	NULL	NULL	0.011	25.3	3	3260.3.1	22	38	26	20070604n8-3.mzXML.output.xml	N	Y
511	ENSE00001466336:157-ENSE00001466424:288	TITTIARGDASPGAPPR	ENSG00000168477	6	-1	1	1920.9	640.301	NULL	NULL	0.013	24.3	3	3343.3.1	22	38	26	20070725n37-7.mzXML.output.xml	N	Y
511	ENSE00001466336:157-ENSE00001466424:288	TITTIARGDASPGAPPR	ENSG00000168477	6	-1	1	1920.9	640.301	NULL	NULL	0.00061	30.2	3	3262.3.1	22	38	26	20070604n8-3.mzXML.output.xml	N	Y
512	ENSE00001466414:318-ENSE00001466355:162	HGGQRMGPVSVVGVTGNEALHSLTQAGDY	ENSG00000168477	6	-1	1	3097.43	1032.48	NULL	NULL	0.0046	24.4	3	1848.1.1	11	39	26	20070719n37-1.mzXML.output.xml	N	Y
513	ENSE00001466417:315-ENSE00001466355:162	RYLVTLYGFSDGKHVGPVHVEALTGN	ENSG00000168477	6	-1	1	2909.47	969.823	NULL	NULL	0.0053	25.8	3	4951.1.1	2	27	26	20070628c28-1.mzXML.output.xml	N	Y
514	ENSE00001466447:129-ENSE00001466424:288	TITTIARGDASPGAPPR	ENSG00000168477	6	-1	1	1920.9	640.301	NULL	NULL	0.011	25.3	3	3260.1.1	22	38	26	20070604n8-3.mzXML.output.xml	N	Y
514	ENSE00001466447:129-ENSE00001466424:288	TITTIARGDASPGAPPR	ENSG00000168477	6	-1	1	1920.9	640.301	NULL	NULL	0.013	24.3	3	3343.1.1	22	38	26	20070725n37-7.mzXML.output.xml	N	Y
514	ENSE00001466447:129-ENSE00001466424:288	TITTIARGDASPGAPPR	ENSG00000168477	6	-1	1	1920.9	640.301	NULL	NULL	0.00061	30.2	3	3262.1.1	22	38	26	20070604n8-3.mzXML.output.xml	N	Y
515	ENSE00001467289:46-ENSE00001045141:161	LSMRVCVCRPGGGDNLQTAVTVAR	ENSG00000159363	1	-1	1	2617.31	872.438	NULL	NULL	0.0017	25.3	3	4082.2.1	4	27	16	20070613n7-3.mzXML.output.xml	N	Y
517	ENSE00001472981:106-ENSE00001472964:29	FNVVFLSSR	ENSG00000144006	2	-1	1	1148.58	574.292	NULL	NULL	0.0019	27.8	2	1280.2.1	21	29	26	20070531c8-10.mzXML.output.xml	N	Y
517	ENSE00001472981:106-ENSE00001472964:29	FNVVFLSSR	ENSG00000144006	2	-1	1	1148.58	574.292	NULL	NULL	0.004	30.8	2	1275.2.1	21	29	26	20070531c8-10.mzXML.output.xml	N	Y
517	ENSE00001472981:106-ENSE00001472964:29	FNVVFLSSR	ENSG00000144006	2	-1	1	1148.58	574.292	NULL	NULL	0.0075	27.9	2	1666.2.1	21	29	26	20070531c8-11.mzXML.output.xml	N	Y
517	ENSE00001472981:106-ENSE00001472964:29	FNVVFLSSR	ENSG00000144006	2	-1	1	1148.58	574.292	NULL	NULL	0.013	30.8	2	1333.2.1	21	29	26	20070531c8-12.mzXML.output.xml	N	Y
517	ENSE00001472981:106-ENSE00001472964:29	FNVVFLSSR	ENSG00000144006	2	-1	1	1148.58	574.292	NULL	NULL	0.0098	27.9	2	1327.2.1	21	29	26	20070531c8-12.mzXML.output.xml	N	Y
517	ENSE00001472981:106-ENSE00001472964:29	FNVVFLSSR	ENSG00000144006	2	-1	1	1148.58	574.292	NULL	NULL	0.016	28	2	1639.2.1	21	29	26	20070531c8-9.mzXML.output.xml	N	Y
517	ENSE00001472981:106-ENSE00001472964:29	FNVVFLSSR	ENSG00000144006	2	-1	1	1148.58	574.292	NULL	NULL	0.0036	24.9	2	1627.2.1	21	29	26	20070531c8-9.mzXML.output.xml	N	Y
517	ENSE00001472981:106-ENSE00001472964:29	FNVVFLSSR	ENSG00000144006	2	-1	1	1148.58	574.292	NULL	NULL	0.00033	30.7	2	1631.2.1	21	29	26	20070606c43-10.mzXML.output.xml	N	Y
517	ENSE00001472981:106-ENSE00001472964:29	FNVVFLSSR	ENSG00000144006	2	-1	1	1148.58	574.292	NULL	NULL	0.013	24.8	2	1626.2.1	21	29	26	20070606c43-10.mzXML.output.xml	N	Y
517	ENSE00001472981:106-ENSE00001472964:29	FNVVFLSSR	ENSG00000144006	2	-1	1	1148.58	574.292	NULL	NULL	0.0098	27.9	2	1669.2.1	21	29	26	20070606c43-8.mzXML.output.xml	N	Y
517	ENSE00001472981:106-ENSE00001472964:29	FNVVFLSSR	ENSG00000144006	2	-1	1	1148.58	574.292	NULL	NULL	0.0027	28	2	1367.2.1	21	29	26	20070612c7-11.mzXML.output.xml	N	Y
517	ENSE00001472981:106-ENSE00001472964:29	FNVVFLSSR	ENSG00000144006	2	-1	1	1148.58	574.292	NULL	NULL	0.0098	27.7	2	1399.2.1	21	29	26	20070612c7-11.mzXML.output.xml	N	Y
517	ENSE00001472981:106-ENSE00001472964:29	FNVVFLSSR	ENSG00000144006	2	-1	1	1148.58	574.292	NULL	NULL	0.0043	27.8	2	1676.2.1	21	29	26	20070612c7-12.mzXML.output.xml	N	Y
517	ENSE00001472981:106-ENSE00001472964:29	FNVVFLSSR	ENSG00000144006	2	-1	1	1148.58	574.292	NULL	NULL	0.0038	24.8	2	1284.2.1	21	29	26	20070612c7-7.mzXML.output.xml	N	Y
517	ENSE00001472981:106-ENSE00001472964:29	FNVVFLSSR	ENSG00000144006	2	-1	1	1148.58	574.292	NULL	NULL	0.0018	27.2	2	1389.2.1	21	29	26	20070612c7-9.mzXML.output.xml	N	Y
517	ENSE00001472981:106-ENSE00001472964:29	FNVVFLSSR	ENSG00000144006	2	-1	1	1148.58	574.292	NULL	NULL	0.0047	27.6	2	1268.2.1	21	29	26	20070615c27-5.mzXML.output.xml	N	Y
517	ENSE00001472981:106-ENSE00001472964:29	FNVVFLSSR	ENSG00000144006	2	-1	1	1148.58	574.292	NULL	NULL	0.00048	24.7	2	1265.2.1	21	29	26	20070615c27-5.mzXML.output.xml	N	Y
517	ENSE00001472981:106-ENSE00001472964:29	FNVVFLSSR	ENSG00000144006	2	-1	1	1148.58	574.292	NULL	NULL	0.00035	34.1	2	1325.2.1	21	29	26	20070615c27-7.mzXML.output.xml	N	Y
517	ENSE00001472981:106-ENSE00001472964:29	FNVVFLSSR	ENSG00000144006	2	-1	1	1148.58	574.292	NULL	NULL	0.014	30.7	2	1320.2.1	21	29	26	20070615c27-7.mzXML.output.xml	N	Y
517	ENSE00001472981:106-ENSE00001472964:29	FNVVFLSSR	ENSG00000144006	2	-1	1	1148.58	574.292	NULL	NULL	0.0036	24.3	2	1696.2.1	21	29	26	20070621c36-7.mzXML.output.xml	N	Y
517	ENSE00001472981:106-ENSE00001472964:29	FNVVFLSSR	ENSG00000144006	2	-1	1	1148.58	574.292	NULL	NULL	0.00047	27.8	2	1701.2.1	21	29	26	20070621c36-7.mzXML.output.xml	N	Y
517	ENSE00001472981:106-ENSE00001472964:29	FNVVFLSSR	ENSG00000144006	2	-1	1	1148.58	574.292	NULL	NULL	0.015	21.7	2	1279.2.1	21	29	26	20070624c45-10.mzXML.output.xml	N	Y
517	ENSE00001472981:106-ENSE00001472964:29	FNVVFLSSR	ENSG00000144006	2	-1	1	1148.58	574.292	NULL	NULL	0.00043	24.9	2	1232.2.1	21	29	26	20070624c45-6.mzXML.output.xml	N	Y
517	ENSE00001472981:106-ENSE00001472964:29	FNVVFLSSR	ENSG00000144006	2	-1	1	1148.58	574.292	NULL	NULL	0.014	24.9	2	1234.2.1	21	29	26	20070624c45-6.mzXML.output.xml	N	Y
517	ENSE00001472981:106-ENSE00001472964:29	FNVVFLSSR	ENSG00000144006	2	-1	1	1148.58	574.292	NULL	NULL	0.0055	24.9	2	1364.2.1	21	29	26	20070628c28-4.mzXML.output.xml	N	Y
517	ENSE00001472981:106-ENSE00001472964:29	FNVVFLSSR	ENSG00000144006	2	-1	1	1148.58	574.292	NULL	NULL	0.01	30.7	2	1879.2.1	21	29	26	20070629c28-7.mzXML.output.xml	N	Y
517	ENSE00001472981:106-ENSE00001472964:29	FNVVFLSSR	ENSG00000144006	2	-1	1	1148.58	574.292	NULL	NULL	0.0023	27.8	2	1624.2.1	21	29	26	20070629c28-8.mzXML.output.xml	N	Y
517	ENSE00001472981:106-ENSE00001472964:29	FNVVFLSSR	ENSG00000144006	2	-1	1	1148.58	574.292	NULL	NULL	0.014	27.7	2	1618.2.1	21	29	26	20070629c28-8.mzXML.output.xml	N	Y
517	ENSE00001472981:106-ENSE00001472964:29	FNVVFLSSR	ENSG00000144006	2	-1	1	1148.58	574.292	NULL	NULL	0.0072	21.3	2	1564.2.1	21	29	26	20070714c46-10.mzXML.output.xml	N	Y
517	ENSE00001472981:106-ENSE00001472964:29	FNVVFLSSR	ENSG00000144006	2	-1	1	1148.58	574.292	NULL	NULL	0.012	18.3	2	1286.2.1	21	29	26	20070714c46-11.mzXML.output.xml	N	Y
517	ENSE00001472981:106-ENSE00001472964:29	FNVVFLSSR	ENSG00000144006	2	-1	1	1148.58	574.292	NULL	NULL	0.00065	25	2	1320.2.1	21	29	26	20070717c38-7.mzXML.output.xml	N	Y
517	ENSE00001472981:106-ENSE00001472964:29	FNVVFLSSR	ENSG00000144006	2	-1	1	1148.58	574.292	NULL	NULL	0.0024	21.1	2	1315.2.1	21	29	26	20070717c38-7.mzXML.output.xml	N	Y
517	ENSE00001472981:106-ENSE00001472964:29	FNVVFLSSR	ENSG00000144006	2	-1	1	1148.58	574.292	NULL	NULL	0.0017	24.7	2	1551.2.1	21	29	26	20070718c37-6.mzXML.output.xml	N	Y
517	ENSE00001472981:106-ENSE00001472964:29	FNVVFLSSR	ENSG00000144006	2	-1	1	1148.58	574.292	NULL	NULL	0.0016	24.8	2	1545.2.1	21	29	26	20070718c37-6.mzXML.output.xml	N	Y
517	ENSE00001472981:106-ENSE00001472964:29	FNVVFLSSR	ENSG00000144006	2	-1	1	1148.58	574.292	NULL	NULL	0.0061	28	2	1736.2.1	21	29	26	20070613n7-8.mzXML.output.xml	N	Y
517	ENSE00001472981:106-ENSE00001472964:29	FNVVFLSSR	ENSG00000144006	2	-1	1	1148.58	574.292	NULL	NULL	0.014	27.9	2	1743.2.1	21	29	26	20070613n7-8.mzXML.output.xml	N	Y
517	ENSE00001472981:106-ENSE00001472964:29	FNVVFLSSR	ENSG00000144006	2	-1	1	1148.58	574.292	NULL	NULL	0.0087	28.5	2	1366.2.1	21	29	26	20070613n7-9.mzXML.output.xml	N	Y
517	ENSE00001472981:106-ENSE00001472964:29	FNVVFLSSR	ENSG00000144006	2	-1	1	1148.58	574.292	NULL	NULL	0.0014	24.9	2	1687.2.1	21	29	26	20070614n27-8.mzXML.output.xml	N	Y
517	ENSE00001472981:106-ENSE00001472964:29	FNVVFLSSR	ENSG00000144006	2	-1	1	1148.58	574.292	NULL	NULL	0.0016	27.9	2	1692.2.1	21	29	26	20070614n27-8.mzXML.output.xml	N	Y
517	ENSE00001472981:106-ENSE00001472964:29	FNVVFLSSR	ENSG00000144006	2	-1	1	1148.58	574.292	NULL	NULL	0.011	27.8	2	1398.2.1	21	29	26	20070617n43-10.mzXML.output.xml	N	Y
517	ENSE00001472981:106-ENSE00001472964:29	FNVVFLSSR	ENSG00000144006	2	-1	1	1148.58	574.292	NULL	NULL	0.015	21.6	2	1392.2.1	21	29	26	20070617n43-10.mzXML.output.xml	N	Y
517	ENSE00001472981:106-ENSE00001472964:29	FNVVFLSSR	ENSG00000144006	2	-1	1	1148.58	574.292	NULL	NULL	0.011	30.7	2	1732.2.1	21	29	26	20070618n36-7.mzXML.output.xml	N	Y
517	ENSE00001472981:106-ENSE00001472964:29	FNVVFLSSR	ENSG00000144006	2	-1	1	1148.58	574.292	NULL	NULL	0.0056	34.2	2	1727.2.1	21	29	26	20070618n36-7.mzXML.output.xml	N	Y
517	ENSE00001472981:106-ENSE00001472964:29	FNVVFLSSR	ENSG00000144006	2	-1	1	1148.58	574.292	NULL	NULL	0.0039	27.8	2	1279.2.1	21	29	26	20070622n45-6_070624002225.mzXML.output.xml	N	Y
517	ENSE00001472981:106-ENSE00001472964:29	FNVVFLSSR	ENSG00000144006	2	-1	1	1148.58	574.292	NULL	NULL	0.013	27.8	2	1276.2.1	21	29	26	20070622n45-6_070624002225.mzXML.output.xml	N	Y
517	ENSE00001472981:106-ENSE00001472964:29	FNVVFLSSR	ENSG00000144006	2	-1	1	1148.58	574.292	NULL	NULL	0.0029	24.7	2	1254.2.1	21	29	26	20070626n28-7.mzXML.output.xml	N	Y
517	ENSE00001472981:106-ENSE00001472964:29	FNVVFLSSR	ENSG00000144006	2	-1	1	1148.58	574.292	NULL	NULL	0.00079	24.7	2	1249.2.1	21	29	26	20070626n28-7.mzXML.output.xml	N	Y
517	ENSE00001472981:106-ENSE00001472964:29	FNVVFLSSR	ENSG00000144006	2	-1	1	1148.58	574.292	NULL	NULL	0.017	21.8	2	1569.2.1	21	29	26	20070712n47-5.mzXML.output.xml	N	Y
517	ENSE00001472981:106-ENSE00001472964:29	FNVVFLSSR	ENSG00000144006	2	-1	1	1148.58	574.292	NULL	NULL	0.0076	25	2	1529.2.1	21	29	26	20070712n47-7.mzXML.output.xml	N	Y
517	ENSE00001472981:106-ENSE00001472964:29	FNVVFLSSR	ENSG00000144006	2	-1	1	1148.58	574.292	NULL	NULL	0.0052	21.6	2	1640.2.1	21	29	26	20070716n38-8.mzXML.output.xml	N	Y
517	ENSE00001472981:106-ENSE00001472964:29	FNVVFLSSR	ENSG00000144006	2	-1	1	1148.58	574.292	NULL	NULL	0.018	21.2	2	1463.2.1	21	29	26	20070725n37-11.mzXML.output.xml	N	Y
517	ENSE00001472981:106-ENSE00001472964:29	FNVVFLSSR	ENSG00000144006	2	-1	1	1148.58	574.292	NULL	NULL	0.0017	24.8	2	1817.2.1	21	29	26	20070725n37-8.mzXML.output.xml	N	Y
518	ENSE00001472981:106-ENSE00001472974:29	FNVVFLSSR	ENSG00000144006	2	-1	1	1148.58	574.292	NULL	NULL	0.0019	27.8	2	1280.1.1	21	29	26	20070531c8-10.mzXML.output.xml	N	Y
518	ENSE00001472981:106-ENSE00001472974:29	FNVVFLSSR	ENSG00000144006	2	-1	1	1148.58	574.292	NULL	NULL	0.004	30.8	2	1275.1.1	21	29	26	20070531c8-10.mzXML.output.xml	N	Y
518	ENSE00001472981:106-ENSE00001472974:29	FNVVFLSSR	ENSG00000144006	2	-1	1	1148.58	574.292	NULL	NULL	0.0075	27.9	2	1666.1.1	21	29	26	20070531c8-11.mzXML.output.xml	N	Y
518	ENSE00001472981:106-ENSE00001472974:29	FNVVFLSSR	ENSG00000144006	2	-1	1	1148.58	574.292	NULL	NULL	0.013	30.8	2	1333.1.1	21	29	26	20070531c8-12.mzXML.output.xml	N	Y
518	ENSE00001472981:106-ENSE00001472974:29	FNVVFLSSR	ENSG00000144006	2	-1	1	1148.58	574.292	NULL	NULL	0.0098	27.9	2	1327.1.1	21	29	26	20070531c8-12.mzXML.output.xml	N	Y
518	ENSE00001472981:106-ENSE00001472974:29	FNVVFLSSR	ENSG00000144006	2	-1	1	1148.58	574.292	NULL	NULL	0.016	28	2	1639.1.1	21	29	26	20070531c8-9.mzXML.output.xml	N	Y
518	ENSE00001472981:106-ENSE00001472974:29	FNVVFLSSR	ENSG00000144006	2	-1	1	1148.58	574.292	NULL	NULL	0.0036	24.9	2	1627.1.1	21	29	26	20070531c8-9.mzXML.output.xml	N	Y
518	ENSE00001472981:106-ENSE00001472974:29	FNVVFLSSR	ENSG00000144006	2	-1	1	1148.58	574.292	NULL	NULL	0.00033	30.7	2	1631.1.1	21	29	26	20070606c43-10.mzXML.output.xml	N	Y
518	ENSE00001472981:106-ENSE00001472974:29	FNVVFLSSR	ENSG00000144006	2	-1	1	1148.58	574.292	NULL	NULL	0.013	24.8	2	1626.1.1	21	29	26	20070606c43-10.mzXML.output.xml	N	Y
518	ENSE00001472981:106-ENSE00001472974:29	FNVVFLSSR	ENSG00000144006	2	-1	1	1148.58	574.292	NULL	NULL	0.0098	27.9	2	1669.1.1	21	29	26	20070606c43-8.mzXML.output.xml	N	Y
518	ENSE00001472981:106-ENSE00001472974:29	FNVVFLSSR	ENSG00000144006	2	-1	1	1148.58	574.292	NULL	NULL	0.0027	28	2	1367.1.1	21	29	26	20070612c7-11.mzXML.output.xml	N	Y
518	ENSE00001472981:106-ENSE00001472974:29	FNVVFLSSR	ENSG00000144006	2	-1	1	1148.58	574.292	NULL	NULL	0.0098	27.7	2	1399.1.1	21	29	26	20070612c7-11.mzXML.output.xml	N	Y
518	ENSE00001472981:106-ENSE00001472974:29	FNVVFLSSR	ENSG00000144006	2	-1	1	1148.58	574.292	NULL	NULL	0.0043	27.8	2	1676.1.1	21	29	26	20070612c7-12.mzXML.output.xml	N	Y
518	ENSE00001472981:106-ENSE00001472974:29	FNVVFLSSR	ENSG00000144006	2	-1	1	1148.58	574.292	NULL	NULL	0.0038	24.8	2	1284.1.1	21	29	26	20070612c7-7.mzXML.output.xml	N	Y
518	ENSE00001472981:106-ENSE00001472974:29	FNVVFLSSR	ENSG00000144006	2	-1	1	1148.58	574.292	NULL	NULL	0.0018	27.2	2	1389.1.1	21	29	26	20070612c7-9.mzXML.output.xml	N	Y
518	ENSE00001472981:106-ENSE00001472974:29	FNVVFLSSR	ENSG00000144006	2	-1	1	1148.58	574.292	NULL	NULL	0.0047	27.6	2	1268.1.1	21	29	26	20070615c27-5.mzXML.output.xml	N	Y
518	ENSE00001472981:106-ENSE00001472974:29	FNVVFLSSR	ENSG00000144006	2	-1	1	1148.58	574.292	NULL	NULL	0.00048	24.7	2	1265.1.1	21	29	26	20070615c27-5.mzXML.output.xml	N	Y
518	ENSE00001472981:106-ENSE00001472974:29	FNVVFLSSR	ENSG00000144006	2	-1	1	1148.58	574.292	NULL	NULL	0.00035	34.1	2	1325.1.1	21	29	26	20070615c27-7.mzXML.output.xml	N	Y
518	ENSE00001472981:106-ENSE00001472974:29	FNVVFLSSR	ENSG00000144006	2	-1	1	1148.58	574.292	NULL	NULL	0.014	30.7	2	1320.1.1	21	29	26	20070615c27-7.mzXML.output.xml	N	Y
518	ENSE00001472981:106-ENSE00001472974:29	FNVVFLSSR	ENSG00000144006	2	-1	1	1148.58	574.292	NULL	NULL	0.0036	24.3	2	1696.1.1	21	29	26	20070621c36-7.mzXML.output.xml	N	Y
518	ENSE00001472981:106-ENSE00001472974:29	FNVVFLSSR	ENSG00000144006	2	-1	1	1148.58	574.292	NULL	NULL	0.00047	27.8	2	1701.1.1	21	29	26	20070621c36-7.mzXML.output.xml	N	Y
518	ENSE00001472981:106-ENSE00001472974:29	FNVVFLSSR	ENSG00000144006	2	-1	1	1148.58	574.292	NULL	NULL	0.015	21.7	2	1279.1.1	21	29	26	20070624c45-10.mzXML.output.xml	N	Y
518	ENSE00001472981:106-ENSE00001472974:29	FNVVFLSSR	ENSG00000144006	2	-1	1	1148.58	574.292	NULL	NULL	0.00043	24.9	2	1232.1.1	21	29	26	20070624c45-6.mzXML.output.xml	N	Y
518	ENSE00001472981:106-ENSE00001472974:29	FNVVFLSSR	ENSG00000144006	2	-1	1	1148.58	574.292	NULL	NULL	0.014	24.9	2	1234.1.1	21	29	26	20070624c45-6.mzXML.output.xml	N	Y
518	ENSE00001472981:106-ENSE00001472974:29	FNVVFLSSR	ENSG00000144006	2	-1	1	1148.58	574.292	NULL	NULL	0.0055	24.9	2	1364.1.1	21	29	26	20070628c28-4.mzXML.output.xml	N	Y
518	ENSE00001472981:106-ENSE00001472974:29	FNVVFLSSR	ENSG00000144006	2	-1	1	1148.58	574.292	NULL	NULL	0.01	30.7	2	1879.1.1	21	29	26	20070629c28-7.mzXML.output.xml	N	Y
518	ENSE00001472981:106-ENSE00001472974:29	FNVVFLSSR	ENSG00000144006	2	-1	1	1148.58	574.292	NULL	NULL	0.0023	27.8	2	1624.1.1	21	29	26	20070629c28-8.mzXML.output.xml	N	Y
518	ENSE00001472981:106-ENSE00001472974:29	FNVVFLSSR	ENSG00000144006	2	-1	1	1148.58	574.292	NULL	NULL	0.014	27.7	2	1618.1.1	21	29	26	20070629c28-8.mzXML.output.xml	N	Y
518	ENSE00001472981:106-ENSE00001472974:29	FNVVFLSSR	ENSG00000144006	2	-1	1	1148.58	574.292	NULL	NULL	0.0072	21.3	2	1564.1.1	21	29	26	20070714c46-10.mzXML.output.xml	N	Y
518	ENSE00001472981:106-ENSE00001472974:29	FNVVFLSSR	ENSG00000144006	2	-1	1	1148.58	574.292	NULL	NULL	0.012	18.3	2	1286.1.1	21	29	26	20070714c46-11.mzXML.output.xml	N	Y
518	ENSE00001472981:106-ENSE00001472974:29	FNVVFLSSR	ENSG00000144006	2	-1	1	1148.58	574.292	NULL	NULL	0.00065	25	2	1320.1.1	21	29	26	20070717c38-7.mzXML.output.xml	N	Y
518	ENSE00001472981:106-ENSE00001472974:29	FNVVFLSSR	ENSG00000144006	2	-1	1	1148.58	574.292	NULL	NULL	0.0024	21.1	2	1315.1.1	21	29	26	20070717c38-7.mzXML.output.xml	N	Y
518	ENSE00001472981:106-ENSE00001472974:29	FNVVFLSSR	ENSG00000144006	2	-1	1	1148.58	574.292	NULL	NULL	0.0017	24.7	2	1551.1.1	21	29	26	20070718c37-6.mzXML.output.xml	N	Y
518	ENSE00001472981:106-ENSE00001472974:29	FNVVFLSSR	ENSG00000144006	2	-1	1	1148.58	574.292	NULL	NULL	0.0016	24.8	2	1545.1.1	21	29	26	20070718c37-6.mzXML.output.xml	N	Y
518	ENSE00001472981:106-ENSE00001472974:29	FNVVFLSSR	ENSG00000144006	2	-1	1	1148.58	574.292	NULL	NULL	0.0061	28	2	1736.1.1	21	29	26	20070613n7-8.mzXML.output.xml	N	Y
518	ENSE00001472981:106-ENSE00001472974:29	FNVVFLSSR	ENSG00000144006	2	-1	1	1148.58	574.292	NULL	NULL	0.014	27.9	2	1743.1.1	21	29	26	20070613n7-8.mzXML.output.xml	N	Y
518	ENSE00001472981:106-ENSE00001472974:29	FNVVFLSSR	ENSG00000144006	2	-1	1	1148.58	574.292	NULL	NULL	0.0087	28.5	2	1366.1.1	21	29	26	20070613n7-9.mzXML.output.xml	N	Y
518	ENSE00001472981:106-ENSE00001472974:29	FNVVFLSSR	ENSG00000144006	2	-1	1	1148.58	574.292	NULL	NULL	0.0014	24.9	2	1687.1.1	21	29	26	20070614n27-8.mzXML.output.xml	N	Y
518	ENSE00001472981:106-ENSE00001472974:29	FNVVFLSSR	ENSG00000144006	2	-1	1	1148.58	574.292	NULL	NULL	0.0016	27.9	2	1692.1.1	21	29	26	20070614n27-8.mzXML.output.xml	N	Y
518	ENSE00001472981:106-ENSE00001472974:29	FNVVFLSSR	ENSG00000144006	2	-1	1	1148.58	574.292	NULL	NULL	0.011	27.8	2	1398.1.1	21	29	26	20070617n43-10.mzXML.output.xml	N	Y
518	ENSE00001472981:106-ENSE00001472974:29	FNVVFLSSR	ENSG00000144006	2	-1	1	1148.58	574.292	NULL	NULL	0.015	21.6	2	1392.1.1	21	29	26	20070617n43-10.mzXML.output.xml	N	Y
518	ENSE00001472981:106-ENSE00001472974:29	FNVVFLSSR	ENSG00000144006	2	-1	1	1148.58	574.292	NULL	NULL	0.011	30.7	2	1732.1.1	21	29	26	20070618n36-7.mzXML.output.xml	N	Y
518	ENSE00001472981:106-ENSE00001472974:29	FNVVFLSSR	ENSG00000144006	2	-1	1	1148.58	574.292	NULL	NULL	0.0056	34.2	2	1727.1.1	21	29	26	20070618n36-7.mzXML.output.xml	N	Y
518	ENSE00001472981:106-ENSE00001472974:29	FNVVFLSSR	ENSG00000144006	2	-1	1	1148.58	574.292	NULL	NULL	0.0039	27.8	2	1279.1.1	21	29	26	20070622n45-6_070624002225.mzXML.output.xml	N	Y
518	ENSE00001472981:106-ENSE00001472974:29	FNVVFLSSR	ENSG00000144006	2	-1	1	1148.58	574.292	NULL	NULL	0.013	27.8	2	1276.1.1	21	29	26	20070622n45-6_070624002225.mzXML.output.xml	N	Y
518	ENSE00001472981:106-ENSE00001472974:29	FNVVFLSSR	ENSG00000144006	2	-1	1	1148.58	574.292	NULL	NULL	0.0029	24.7	2	1254.1.1	21	29	26	20070626n28-7.mzXML.output.xml	N	Y
518	ENSE00001472981:106-ENSE00001472974:29	FNVVFLSSR	ENSG00000144006	2	-1	1	1148.58	574.292	NULL	NULL	0.00079	24.7	2	1249.1.1	21	29	26	20070626n28-7.mzXML.output.xml	N	Y
518	ENSE00001472981:106-ENSE00001472974:29	FNVVFLSSR	ENSG00000144006	2	-1	1	1148.58	574.292	NULL	NULL	0.017	21.8	2	1569.1.1	21	29	26	20070712n47-5.mzXML.output.xml	N	Y
518	ENSE00001472981:106-ENSE00001472974:29	FNVVFLSSR	ENSG00000144006	2	-1	1	1148.58	574.292	NULL	NULL	0.0076	25	2	1529.1.1	21	29	26	20070712n47-7.mzXML.output.xml	N	Y
518	ENSE00001472981:106-ENSE00001472974:29	FNVVFLSSR	ENSG00000144006	2	-1	1	1148.58	574.292	NULL	NULL	0.0052	21.6	2	1640.1.1	21	29	26	20070716n38-8.mzXML.output.xml	N	Y
518	ENSE00001472981:106-ENSE00001472974:29	FNVVFLSSR	ENSG00000144006	2	-1	1	1148.58	574.292	NULL	NULL	0.018	21.2	2	1463.1.1	21	29	26	20070725n37-11.mzXML.output.xml	N	Y
518	ENSE00001472981:106-ENSE00001472974:29	FNVVFLSSR	ENSG00000144006	2	-1	1	1148.58	574.292	NULL	NULL	0.0017	24.8	2	1817.1.1	21	29	26	20070725n37-8.mzXML.output.xml	N	Y
519	ENSE00001472981:106-ENSE00001472979:29	FNVVFLSSR	ENSG00000144006	2	-1	1	1148.58	574.292	NULL	NULL	0.0019	27.8	2	1280.3.1	21	29	26	20070531c8-10.mzXML.output.xml	N	Y
519	ENSE00001472981:106-ENSE00001472979:29	FNVVFLSSR	ENSG00000144006	2	-1	1	1148.58	574.292	NULL	NULL	0.004	30.8	2	1275.3.1	21	29	26	20070531c8-10.mzXML.output.xml	N	Y
519	ENSE00001472981:106-ENSE00001472979:29	FNVVFLSSR	ENSG00000144006	2	-1	1	1148.58	574.292	NULL	NULL	0.0075	27.9	2	1666.3.1	21	29	26	20070531c8-11.mzXML.output.xml	N	Y
519	ENSE00001472981:106-ENSE00001472979:29	FNVVFLSSR	ENSG00000144006	2	-1	1	1148.58	574.292	NULL	NULL	0.013	30.8	2	1333.3.1	21	29	26	20070531c8-12.mzXML.output.xml	N	Y
519	ENSE00001472981:106-ENSE00001472979:29	FNVVFLSSR	ENSG00000144006	2	-1	1	1148.58	574.292	NULL	NULL	0.0098	27.9	2	1327.3.1	21	29	26	20070531c8-12.mzXML.output.xml	N	Y
519	ENSE00001472981:106-ENSE00001472979:29	FNVVFLSSR	ENSG00000144006	2	-1	1	1148.58	574.292	NULL	NULL	0.016	28	2	1639.3.1	21	29	26	20070531c8-9.mzXML.output.xml	N	Y
519	ENSE00001472981:106-ENSE00001472979:29	FNVVFLSSR	ENSG00000144006	2	-1	1	1148.58	574.292	NULL	NULL	0.0036	24.9	2	1627.3.1	21	29	26	20070531c8-9.mzXML.output.xml	N	Y
519	ENSE00001472981:106-ENSE00001472979:29	FNVVFLSSR	ENSG00000144006	2	-1	1	1148.58	574.292	NULL	NULL	0.00033	30.7	2	1631.3.1	21	29	26	20070606c43-10.mzXML.output.xml	N	Y
519	ENSE00001472981:106-ENSE00001472979:29	FNVVFLSSR	ENSG00000144006	2	-1	1	1148.58	574.292	NULL	NULL	0.013	24.8	2	1626.3.1	21	29	26	20070606c43-10.mzXML.output.xml	N	Y
519	ENSE00001472981:106-ENSE00001472979:29	FNVVFLSSR	ENSG00000144006	2	-1	1	1148.58	574.292	NULL	NULL	0.0098	27.9	2	1669.3.1	21	29	26	20070606c43-8.mzXML.output.xml	N	Y
519	ENSE00001472981:106-ENSE00001472979:29	FNVVFLSSR	ENSG00000144006	2	-1	1	1148.58	574.292	NULL	NULL	0.0027	28	2	1367.3.1	21	29	26	20070612c7-11.mzXML.output.xml	N	Y
519	ENSE00001472981:106-ENSE00001472979:29	FNVVFLSSR	ENSG00000144006	2	-1	1	1148.58	574.292	NULL	NULL	0.0098	27.7	2	1399.3.1	21	29	26	20070612c7-11.mzXML.output.xml	N	Y
519	ENSE00001472981:106-ENSE00001472979:29	FNVVFLSSR	ENSG00000144006	2	-1	1	1148.58	574.292	NULL	NULL	0.0043	27.8	2	1676.3.1	21	29	26	20070612c7-12.mzXML.output.xml	N	Y
519	ENSE00001472981:106-ENSE00001472979:29	FNVVFLSSR	ENSG00000144006	2	-1	1	1148.58	574.292	NULL	NULL	0.0038	24.8	2	1284.3.1	21	29	26	20070612c7-7.mzXML.output.xml	N	Y
519	ENSE00001472981:106-ENSE00001472979:29	FNVVFLSSR	ENSG00000144006	2	-1	1	1148.58	574.292	NULL	NULL	0.0018	27.2	2	1389.3.1	21	29	26	20070612c7-9.mzXML.output.xml	N	Y
519	ENSE00001472981:106-ENSE00001472979:29	FNVVFLSSR	ENSG00000144006	2	-1	1	1148.58	574.292	NULL	NULL	0.0047	27.6	2	1268.3.1	21	29	26	20070615c27-5.mzXML.output.xml	N	Y
519	ENSE00001472981:106-ENSE00001472979:29	FNVVFLSSR	ENSG00000144006	2	-1	1	1148.58	574.292	NULL	NULL	0.00048	24.7	2	1265.3.1	21	29	26	20070615c27-5.mzXML.output.xml	N	Y
519	ENSE00001472981:106-ENSE00001472979:29	FNVVFLSSR	ENSG00000144006	2	-1	1	1148.58	574.292	NULL	NULL	0.00035	34.1	2	1325.3.1	21	29	26	20070615c27-7.mzXML.output.xml	N	Y
519	ENSE00001472981:106-ENSE00001472979:29	FNVVFLSSR	ENSG00000144006	2	-1	1	1148.58	574.292	NULL	NULL	0.014	30.7	2	1320.3.1	21	29	26	20070615c27-7.mzXML.output.xml	N	Y
519	ENSE00001472981:106-ENSE00001472979:29	FNVVFLSSR	ENSG00000144006	2	-1	1	1148.58	574.292	NULL	NULL	0.0036	24.3	2	1696.3.1	21	29	26	20070621c36-7.mzXML.output.xml	N	Y
519	ENSE00001472981:106-ENSE00001472979:29	FNVVFLSSR	ENSG00000144006	2	-1	1	1148.58	574.292	NULL	NULL	0.00047	27.8	2	1701.3.1	21	29	26	20070621c36-7.mzXML.output.xml	N	Y
519	ENSE00001472981:106-ENSE00001472979:29	FNVVFLSSR	ENSG00000144006	2	-1	1	1148.58	574.292	NULL	NULL	0.015	21.7	2	1279.3.1	21	29	26	20070624c45-10.mzXML.output.xml	N	Y
519	ENSE00001472981:106-ENSE00001472979:29	FNVVFLSSR	ENSG00000144006	2	-1	1	1148.58	574.292	NULL	NULL	0.00043	24.9	2	1232.3.1	21	29	26	20070624c45-6.mzXML.output.xml	N	Y
519	ENSE00001472981:106-ENSE00001472979:29	FNVVFLSSR	ENSG00000144006	2	-1	1	1148.58	574.292	NULL	NULL	0.014	24.9	2	1234.3.1	21	29	26	20070624c45-6.mzXML.output.xml	N	Y
519	ENSE00001472981:106-ENSE00001472979:29	FNVVFLSSR	ENSG00000144006	2	-1	1	1148.58	574.292	NULL	NULL	0.0055	24.9	2	1364.3.1	21	29	26	20070628c28-4.mzXML.output.xml	N	Y
519	ENSE00001472981:106-ENSE00001472979:29	FNVVFLSSR	ENSG00000144006	2	-1	1	1148.58	574.292	NULL	NULL	0.01	30.7	2	1879.3.1	21	29	26	20070629c28-7.mzXML.output.xml	N	Y
519	ENSE00001472981:106-ENSE00001472979:29	FNVVFLSSR	ENSG00000144006	2	-1	1	1148.58	574.292	NULL	NULL	0.0023	27.8	2	1624.3.1	21	29	26	20070629c28-8.mzXML.output.xml	N	Y
519	ENSE00001472981:106-ENSE00001472979:29	FNVVFLSSR	ENSG00000144006	2	-1	1	1148.58	574.292	NULL	NULL	0.014	27.7	2	1618.3.1	21	29	26	20070629c28-8.mzXML.output.xml	N	Y
519	ENSE00001472981:106-ENSE00001472979:29	FNVVFLSSR	ENSG00000144006	2	-1	1	1148.58	574.292	NULL	NULL	0.0072	21.3	2	1564.3.1	21	29	26	20070714c46-10.mzXML.output.xml	N	Y
519	ENSE00001472981:106-ENSE00001472979:29	FNVVFLSSR	ENSG00000144006	2	-1	1	1148.58	574.292	NULL	NULL	0.012	18.3	2	1286.3.1	21	29	26	20070714c46-11.mzXML.output.xml	N	Y
519	ENSE00001472981:106-ENSE00001472979:29	FNVVFLSSR	ENSG00000144006	2	-1	1	1148.58	574.292	NULL	NULL	0.00065	25	2	1320.3.1	21	29	26	20070717c38-7.mzXML.output.xml	N	Y
519	ENSE00001472981:106-ENSE00001472979:29	FNVVFLSSR	ENSG00000144006	2	-1	1	1148.58	574.292	NULL	NULL	0.0024	21.1	2	1315.3.1	21	29	26	20070717c38-7.mzXML.output.xml	N	Y
519	ENSE00001472981:106-ENSE00001472979:29	FNVVFLSSR	ENSG00000144006	2	-1	1	1148.58	574.292	NULL	NULL	0.0017	24.7	2	1551.3.1	21	29	26	20070718c37-6.mzXML.output.xml	N	Y
519	ENSE00001472981:106-ENSE00001472979:29	FNVVFLSSR	ENSG00000144006	2	-1	1	1148.58	574.292	NULL	NULL	0.0016	24.8	2	1545.3.1	21	29	26	20070718c37-6.mzXML.output.xml	N	Y
519	ENSE00001472981:106-ENSE00001472979:29	FNVVFLSSR	ENSG00000144006	2	-1	1	1148.58	574.292	NULL	NULL	0.0061	28	2	1736.3.1	21	29	26	20070613n7-8.mzXML.output.xml	N	Y
519	ENSE00001472981:106-ENSE00001472979:29	FNVVFLSSR	ENSG00000144006	2	-1	1	1148.58	574.292	NULL	NULL	0.014	27.9	2	1743.3.1	21	29	26	20070613n7-8.mzXML.output.xml	N	Y
519	ENSE00001472981:106-ENSE00001472979:29	FNVVFLSSR	ENSG00000144006	2	-1	1	1148.58	574.292	NULL	NULL	0.0087	28.5	2	1366.3.1	21	29	26	20070613n7-9.mzXML.output.xml	N	Y
519	ENSE00001472981:106-ENSE00001472979:29	FNVVFLSSR	ENSG00000144006	2	-1	1	1148.58	574.292	NULL	NULL	0.0014	24.9	2	1687.3.1	21	29	26	20070614n27-8.mzXML.output.xml	N	Y
519	ENSE00001472981:106-ENSE00001472979:29	FNVVFLSSR	ENSG00000144006	2	-1	1	1148.58	574.292	NULL	NULL	0.0016	27.9	2	1692.3.1	21	29	26	20070614n27-8.mzXML.output.xml	N	Y
519	ENSE00001472981:106-ENSE00001472979:29	FNVVFLSSR	ENSG00000144006	2	-1	1	1148.58	574.292	NULL	NULL	0.011	27.8	2	1398.3.1	21	29	26	20070617n43-10.mzXML.output.xml	N	Y
519	ENSE00001472981:106-ENSE00001472979:29	FNVVFLSSR	ENSG00000144006	2	-1	1	1148.58	574.292	NULL	NULL	0.015	21.6	2	1392.3.1	21	29	26	20070617n43-10.mzXML.output.xml	N	Y
519	ENSE00001472981:106-ENSE00001472979:29	FNVVFLSSR	ENSG00000144006	2	-1	1	1148.58	574.292	NULL	NULL	0.011	30.7	2	1732.3.1	21	29	26	20070618n36-7.mzXML.output.xml	N	Y
519	ENSE00001472981:106-ENSE00001472979:29	FNVVFLSSR	ENSG00000144006	2	-1	1	1148.58	574.292	NULL	NULL	0.0056	34.2	2	1727.3.1	21	29	26	20070618n36-7.mzXML.output.xml	N	Y
519	ENSE00001472981:106-ENSE00001472979:29	FNVVFLSSR	ENSG00000144006	2	-1	1	1148.58	574.292	NULL	NULL	0.0039	27.8	2	1279.3.1	21	29	26	20070622n45-6_070624002225.mzXML.output.xml	N	Y
519	ENSE00001472981:106-ENSE00001472979:29	FNVVFLSSR	ENSG00000144006	2	-1	1	1148.58	574.292	NULL	NULL	0.013	27.8	2	1276.3.1	21	29	26	20070622n45-6_070624002225.mzXML.output.xml	N	Y
519	ENSE00001472981:106-ENSE00001472979:29	FNVVFLSSR	ENSG00000144006	2	-1	1	1148.58	574.292	NULL	NULL	0.0029	24.7	2	1254.3.1	21	29	26	20070626n28-7.mzXML.output.xml	N	Y
519	ENSE00001472981:106-ENSE00001472979:29	FNVVFLSSR	ENSG00000144006	2	-1	1	1148.58	574.292	NULL	NULL	0.00079	24.7	2	1249.3.1	21	29	26	20070626n28-7.mzXML.output.xml	N	Y
519	ENSE00001472981:106-ENSE00001472979:29	FNVVFLSSR	ENSG00000144006	2	-1	1	1148.58	574.292	NULL	NULL	0.017	21.8	2	1569.3.1	21	29	26	20070712n47-5.mzXML.output.xml	N	Y
519	ENSE00001472981:106-ENSE00001472979:29	FNVVFLSSR	ENSG00000144006	2	-1	1	1148.58	574.292	NULL	NULL	0.0076	25	2	1529.3.1	21	29	26	20070712n47-7.mzXML.output.xml	N	Y
519	ENSE00001472981:106-ENSE00001472979:29	FNVVFLSSR	ENSG00000144006	2	-1	1	1148.58	574.292	NULL	NULL	0.0052	21.6	2	1640.3.1	21	29	26	20070716n38-8.mzXML.output.xml	N	Y
519	ENSE00001472981:106-ENSE00001472979:29	FNVVFLSSR	ENSG00000144006	2	-1	1	1148.58	574.292	NULL	NULL	0.018	21.2	2	1463.3.1	21	29	26	20070725n37-11.mzXML.output.xml	N	Y
519	ENSE00001472981:106-ENSE00001472979:29	FNVVFLSSR	ENSG00000144006	2	-1	1	1148.58	574.292	NULL	NULL	0.0017	24.8	2	1817.3.1	21	29	26	20070725n37-8.mzXML.output.xml	N	Y
520	ENSE00001473896:210-ENSE00001473878:15	ACSGPQQASSSVGGEC	ENSG00000145934	5	1	1	1901.63	633.876	NULL	NULL	0.015	16	3	4066.1.1	15	30	26	20070613n7-3.mzXML.output.xml	N	Y
521	ENSE00001473989:94-ENSE00000739053:202	GNPTVEVDLFTSKVVSIEDPFDQDDWGAWQK	ENSG00000074800	1	-1	1	3762.67	1254.22	NULL	NULL	3.9e-05	35.1	3	4788.1.1	13	43	26	20070628c28-1.mzXML.output.xml	N	Y
521	ENSE00001473989:94-ENSE00000739053:202	GNPTVEVDLFTSKVVSIEDPFDQDDWGAWQK	ENSG00000074800	1	-1	1	3762.67	1254.22	NULL	NULL	0.0033	28.8	3	4383.1.1	13	43	26	20070628c28-2.mzXML.output.xml	N	Y
521	ENSE00001473989:94-ENSE00000739053:202	GNPTVEVDLFTSKVVSIEDPFDQDDWGAWQK	ENSG00000074800	1	-1	1	3762.67	1254.22	NULL	NULL	6.3e-05	37.6	3	4646.1.1	13	43	26	20070613n7-1.mzXML.output.xml	N	Y
521	ENSE00001473989:94-ENSE00000739053:202	GNPTVEVDLFTSKVVSIEDPFDQDDWGAWQK	ENSG00000074800	1	-1	1	3762.67	1254.22	NULL	NULL	0.0091	28.7	3	4435.1.1	13	43	26	20070613n7-9.mzXML.output.xml	N	Y
521	ENSE00001473989:94-ENSE00000739053:202	GNPTVEVDLFTSKVVSIEDPFDQDDWGAWQK	ENSG00000074800	1	-1	1	3762.67	1254.22	NULL	NULL	0.0043	32.2	3	4437.1.1	13	43	26	20070613n7-9.mzXML.output.xml	N	Y
521	ENSE00001473989:94-ENSE00000739053:202	SKVVSIEDPFDQDDWGAWQK	ENSG00000074800	1	-1	1	2510.1	1255.05	NULL	NULL	0.018	22.2	2	4416.1.1	24	43	26	20070613n7-3.mzXML.output.xml	N	Y
522	ENSE00001477385:103-ENSE00001334634:88	GGTSSGNEHWGVDSSCQTIIPKIK	ENSG00000182158	7	-1	0	2558.23	852.744	NULL	NULL	0.0073	22.6	3	3319.1.1	15	38	26	20070626n28-11.mzXML.output.xml	N	Y
523	ENSE00001477570:2350-ENSE00001296350:255	ALQVTVRR	ENSG00000183337	X	-1	0	942.585	314.195	NULL	NULL	0.017	14.3	3	1493.1.1	23	30	26	20070628c28-4.mzXML.output.xml	N	Y
524	ENSE00001477955:969-ENSE00001091888:69	EPVLGIVDLNPLGR	ENSG00000005238	9	-1	0	1473.84	736.921	NULL	NULL	0.014	25.8	2	4765.2.1	22	35	26	20070605n8-15.mzXML.output.xml	N	Y
525	ENSE00001477955:969-ENSE00001477904:66	EPVLGIVDLNPLGR	ENSG00000005238	9	-1	0	1473.84	736.921	NULL	NULL	0.014	25.8	2	4765.1.1	22	35	26	20070605n8-15.mzXML.output.xml	N	Y
526	ENSE00001478231:131-ENSE00001159680:90	VLARMTGR	ENSG00000115970	2	-1	2	903.52	451.76	NULL	NULL	0.0014	15	2	1297.1.1	22	29	25	20070712n47-11.mzXML.output.xml	N	Y
527	ENSE00001480697:288-ENSE00001287584:135	ILETR	ENSG00000172766	13	1	0	631.378	315.689	NULL	NULL	0.013	14.6	2	1251.14.1	24	28	26	20070621c36-7.mzXML.output.xml	N	Y
528	ENSE00001480709:301-ENSE00001287584:135	ILETR	ENSG00000172766	13	1	0	631.378	315.689	NULL	NULL	0.013	14.6	2	1251.17.1	24	28	26	20070621c36-7.mzXML.output.xml	N	Y
529	ENSE00001481053:303-ENSE00001287584:135	ILETR	ENSG00000172766	13	1	0	631.378	315.689	NULL	NULL	0.013	14.6	2	1251.16.1	24	28	26	20070621c36-7.mzXML.output.xml	N	Y
532	ENSE00001482839:105-ENSE00001428461:141	ETTLKMSHHYLATVIDGVV	ENSG00000198848	16	1	0	2176.08	725.362	NULL	NULL	0.0032	30.8	3	4405.1.1	20	38	26	20070613n7-1.mzXML.output.xml	N	Y
532	ENSE00001482839:105-ENSE00001428461:141	ETTLKMSHHYLATVIDGVV	ENSG00000198848	16	1	0	2176.09	725.362	NULL	NULL	0.0053	29.3	3	4400.1.1	20	38	26	20070613n7-1.mzXML.output.xml	N	Y
533	ENSE00001482853:105-ENSE00001428461:141	ETTLKMSHHYLATVIDGVV	ENSG00000198848	16	1	0	2176.08	725.362	NULL	NULL	0.0032	30.8	3	4405.2.1	20	38	26	20070613n7-1.mzXML.output.xml	N	Y
533	ENSE00001482853:105-ENSE00001428461:141	ETTLKMSHHYLATVIDGVV	ENSG00000198848	16	1	0	2176.09	725.362	NULL	NULL	0.0053	29.3	3	4400.2.1	20	38	26	20070613n7-1.mzXML.output.xml	N	Y
534	ENSE00001484322:255-ENSE00001057367:223	LPFMRLLVVYPWTQR	ENSG00000196565	11	-1	2	1919.07	639.691	NULL	NULL	0.0081	25.9	3	3648.2.1	21	35	25	20070612c7-10.mzXML.output.xml	N	Y
534	ENSE00001484322:255-ENSE00001057367:223	LPFMRLLVVYPWTQR	ENSG00000196565	11	-1	2	1919.07	639.691	NULL	NULL	0.015	25.8	3	3616.2.1	21	35	25	20070612c7-12.mzXML.output.xml	N	Y
534	ENSE00001484322:255-ENSE00001057367:223	LPFMRLLVVYPWTQR	ENSG00000196565	11	-1	2	1919.07	639.691	NULL	NULL	0.0018	29.3	3	3692.2.1	21	35	25	20070613n7-12.mzXML.output.xml	N	Y
534	ENSE00001484322:255-ENSE00001057367:223	LPFMRLLVVYPWTQR	ENSG00000196565	11	-1	2	1919.07	639.691	NULL	NULL	0.00067	26.8	3	3197.2.1	21	35	25	20070614n27-5.mzXML.output.xml	N	Y
535	ENSE00001484322:255-ENSE00001293819:223	LPFMRLLVVYPWTQR	ENSG00000196565	11	-1	2	1919.07	639.691	NULL	NULL	0.0081	25.9	3	3648.3.1	21	35	25	20070612c7-10.mzXML.output.xml	N	Y
535	ENSE00001484322:255-ENSE00001293819:223	LPFMRLLVVYPWTQR	ENSG00000196565	11	-1	2	1919.07	639.691	NULL	NULL	0.015	25.8	3	3616.3.1	21	35	25	20070612c7-12.mzXML.output.xml	N	Y
535	ENSE00001484322:255-ENSE00001293819:223	LPFMRLLVVYPWTQR	ENSG00000196565	11	-1	2	1919.07	639.691	NULL	NULL	0.0018	29.3	3	3692.3.1	21	35	25	20070613n7-12.mzXML.output.xml	N	Y
535	ENSE00001484322:255-ENSE00001293819:223	LPFMRLLVVYPWTQR	ENSG00000196565	11	-1	2	1919.07	639.691	NULL	NULL	0.00067	26.8	3	3197.3.1	21	35	25	20070614n27-5.mzXML.output.xml	N	Y
536	ENSE00001485100:52-ENSE00000982197:286	MASVAVDPQPIVANAKGAVTGAK	ENSG00000147872	9	-1	0	2211.19	737.062	NULL	NULL	0.018	18.7	3	1739.2.1	8	30	18	20070715n46-8.mzXML.output.xml	N	Y
537	ENSE00001488672:1236-ENSE00001006615:112	FLQACGPLYAYR	ENSG00000152684	5	1	0	1458.72	729.36	NULL	NULL	0.0069	24.6	2	2734.2.1	23	34	26	20070615c27-9.mzXML.output.xml	N	Y
538	ENSE00001489343:167-ENSE00000962413:107	SPALGMALLVLGGR	ENSG00000143870	2	-1	1	1450.79	725.394	NULL	NULL	0.0022	22.7	2	3441.1.1	15	28	26	20070617n43-12.mzXML.output.xml	N	Y
540	ENSE00001491432:117-ENSE00001491426:62	TYTMLGTPGLFVREK	ENSG00000184935	15	1	0	1808.9	904.452	NULL	NULL	0.0098	24.9	2	3870.1.1	18	32	26	20070615c27-7.mzXML.output.xml	N	Y
541	ENSE00001492067:99-ENSE00001270999:108	VLTLSMMDAIPTLINAIK	ENSG00000039139	5	-1	0	2136.09	712.03	NULL	NULL	0.0036	22.8	3	4822.1.1	23	40	26	20070613n7-8.mzXML.output.xml	N	Y
542	ENSE00001493091:18-ENSE00000654234:87	KKGDYRQLVHELDEAEYR	ENSG00000092010	14	1	0	2250.13	750.044	NULL	NULL	3.4e-05	32.5	3	2431.1.1	5	22	7	20070612c7-10.mzXML.output.xml	N	Y
543	ENSE00001493091:18-ENSE00000889354:144	KKEPALNEANLSNLKA	ENSG00000092010	14	1	0	1861.97	930.983	NULL	NULL	0.0058	20.2	2	2600.1.1	5	20	7	20070629c28-10.mzXML.output.xml	N	Y
544	ENSE00001493091:18-ENSE00000940675:493	KKGDYRQLVHELDEAEYR	ENSG00000092010	14	1	0	2250.13	750.044	NULL	NULL	3.4e-05	32.5	3	2431.2.1	5	22	7	20070612c7-10.mzXML.output.xml	N	Y
545	ENSE00001493091:18-ENSE00001331545:111	KKEPALNEANLSNLKA	ENSG00000092010	14	1	0	1861.97	930.983	NULL	NULL	0.0058	20.2	2	2600.2.1	5	20	7	20070629c28-10.mzXML.output.xml	N	Y
546	ENSE00001496164:11-ENSE00001351224:944	IIAKYAITR	ENSG00000113971	3	-1	2	1128.65	376.217	NULL	NULL	0.0074	15.1	3	1809.1.1	1	9	4	20070712n47-9.mzXML.output.xml	N	Y
547	ENSE00001496237:156-ENSE00000933910:170	LFQVR	ENSG00000138246	3	1	0	662.399	331.199	NULL	NULL	0.016	17.3	2	2522.12.1	23	27	26	20070629c28-7.mzXML.output.xml	N	Y
547	ENSE00001496237:156-ENSE00000933910:170	LFQVR	ENSG00000138246	3	1	0	662.399	331.199	NULL	NULL	0.0062	17.2	2	1387.11.1	23	27	26	20070711c47-4.mzXML.output.xml	N	Y
547	ENSE00001496237:156-ENSE00000933910:170	LFQVR	ENSG00000138246	3	1	0	662.399	331.199	NULL	NULL	0.0025	19.1	2	1726.11.1	23	27	26	20070718c37-4.mzXML.output.xml	N	Y
548	ENSE00001498146:84-ENSE00001498138:72	TTPRPEAPESKPAPAK	ENSG00000154175	3	-1	1	1836.9	612.299	NULL	NULL	0.014	17.7	3	1876.1.1	14	29	26	20070716n38-13.mzXML.output.xml	N	Y
549	ENSE00001503971:370-ENSE00001503964:17	LHPATLMIENIGVITPV	ENSG00000187809	12	-1	1	1994.02	664.673	NULL	NULL	0.018	25.5	3	2380.1.1	15	31	26	20070615c27-7.mzXML.output.xml	N	Y
549	ENSE00001503971:370-ENSE00001503964:17	LHPATLMIENIGVITPV	ENSG00000187809	12	-1	1	1994.02	664.673	NULL	NULL	0.012	25.4	3	2630.1.1	15	31	26	20070618n36-6.mzXML.output.xml	N	Y
550	ENSE00001504300:96-ENSE00001504292:99	CHPLVLVPQR	ENSG00000136011	12	1	0	1218.68	406.226	NULL	NULL	0.016	15.9	3	656.1.1	22	31	26	20070715n46-12.mzXML.output.xml	N	Y
551	ENSE00001504310:54-ENSE00001504292:99	YHIVPFTQVLVPQR	ENSG00000136011	12	1	0	1856.95	618.985	NULL	NULL	0.017	19.9	3	1800.1.1	11	24	19	20070725n37-7.mzXML.output.xml	N	Y
552	ENSE00001504348:189-ENSE00001473878:15	ACSGPQQASSSVGGEC	ENSG00000145934	5	1	1	1901.63	633.876	NULL	NULL	0.015	16	3	4066.2.1	15	30	26	20070613n7-3.mzXML.output.xml	N	Y
553	ENSE00001504359:168-ENSE00001473878:15	ACSGPQQASSSVGGEC	ENSG00000145934	5	1	1	1901.63	633.876	NULL	NULL	0.015	16	3	4066.3.1	15	30	26	20070613n7-3.mzXML.output.xml	N	Y
554	ENSE00001504523:96-ENSE00001329461:175	VITVKVGGTSDVEVNEK	ENSG00000144381	2	-1	0	1853.96	617.987	NULL	NULL	0.011	24.4	3	1163.1.1	21	37	26	20070612c7-11.mzXML.output.xml	N	Y
554	ENSE00001504523:96-ENSE00001329461:175	VITVKVGGTSDVEVNEK	ENSG00000144381	2	-1	0	1853.96	617.987	NULL	NULL	9.4e-07	37.4	3	1166.1.1	21	37	26	20070613n7-9.mzXML.output.xml	N	Y
555	ENSE00001504633:144-ENSE00000876853:109	LASTEVR	ENSG00000127946	7	-1	0	775.431	387.716	NULL	NULL	0.0047	12.6	2	1349.1.1	21	27	26	20070606c43-11.mzXML.output.xml	N	Y
556	ENSE00001505336:58-ENSE00001386959:141	ASLLLLGLLTEAGGPR	ENSG00000161270	19	-1	1	1660.94	553.646	NULL	NULL	0.015	22	3	3239.2.1	9	24	20	20070716n38-8.mzXML.output.xml	N	Y
557	ENSE00001506208:90-ENSE00001312813:167	GRTLEADLSMFDLIGLENK	ENSG00000183495	12	1	0	2138.09	712.695	NULL	NULL	0.016	24.2	3	4061.1.1	22	40	26	20070613n7-5.mzXML.output.xml	N	Y
558	ENSE00001506407:27-ENSE00001506404:111	ALVGIQAVAPRPAGNPQNASR	ENSG00000179954	19	1	1	2087.15	695.716	NULL	NULL	0.015	22.1	3	2404.1.1	1	21	9	20070605n8-15.mzXML.output.xml	N	Y
559	ENSE00001506541:143-ENSE00001506524:144	YLQIK	ENSG00000101680	18	-1	0	664.403	332.202	NULL	NULL	0.00079	14.5	2	1251.6.1	23	27	26	20070628c28-4.mzXML.output.xml	N	Y
560	ENSE00001506888:150-ENSE00000745243:75	ETQAPGEQDSMLPEVLRNK	ENSG00000129667	17	-1	0	2142.05	714.017	NULL	NULL	0.018	28.4	3	2421.1.1	12	30	26	20070604n8-1.mzXML.output.xml	N	Y
10	ENSE00000479627:85-ENSE00000708123:84	VTGLETNLLYSFLPEVTRMAR	ENSG00000053900	4	1	0	2490.25	1245.12	0.137	2.016	NULL	NULL	2	3260	23	43	26	20070613n7-1	Y	N
21	ENSE00000659435:73-ENSE00001135697:24	LNEAQKQEVDR	ENSG00000100629	14	-1	0	1329.68	664.838	0.156	2.016	NULL	NULL	2	2674	16	26	25	20070614n27-8	Y	N
21	ENSE00000659435:73-ENSE00001135697:24	LNEAQKQEVDR	ENSG00000100629	14	-1	0	1329.68	664.838	0.139	2.022	NULL	NULL	2	2687	16	26	25	20070614n27-6	Y	N
21	ENSE00000659435:73-ENSE00001135697:24	LNEAQKQEVDR	ENSG00000100629	14	-1	0	1329.68	664.838	0.242	2.014	NULL	NULL	2	2214	16	26	25	20070604n8-4	Y	N
21	ENSE00000659435:73-ENSE00001135697:24	LNEAQKQEVDR	ENSG00000100629	14	-1	0	1329.68	664.838	0.2	2.042	NULL	NULL	2	2684	16	26	25	20070604n8-14	Y	N
21	ENSE00000659435:73-ENSE00001135697:24	LNEAQKQEVDR	ENSG00000100629	14	-1	0	1329.68	664.838	0.313	2.036	NULL	NULL	2	2714	16	26	25	20070604n8-14	Y	N
21	ENSE00000659435:73-ENSE00001135697:24	LNEAQKQEVDR	ENSG00000100629	14	-1	0	1329.68	664.838	0.13	2.117	NULL	NULL	2	2728	16	26	25	20070613n7-6	Y	N
21	ENSE00000659435:73-ENSE00001135697:24	LNEAQKQEVDR	ENSG00000100629	14	-1	0	1329.68	664.838	0.132	2.043	NULL	NULL	2	2746	16	26	25	20070613n7-6	Y	N
32	ENSE00000685086:235-ENSE00001126745:77	PQMPPEYAAQLER	ENSG00000132024	19	1	1	1529.74	509.914	0.134	2.699	NULL	NULL	3	1569	21	33	26	20070626n28-13	Y	N
32	ENSE00000685086:235-ENSE00001126745:77	PQMPPEYAAQLER	ENSG00000132024	19	1	1	1529.74	509.914	0.115	2.584	NULL	NULL	3	1973	21	33	26	20070531c8-15	Y	N
42	ENSE00000704672:97-ENSE00000704681:354	KNIDGTIEVIVSMSIAFAQQTELSR	ENSG00000127914	7	1	0	2990.34	996.779	0.113	2.623	NULL	NULL	3	3563	18	42	26	20070613n7-3	Y	N
45	ENSE00000718323:162-ENSE00001427494:367	SHTVAAQVTLEYR	ENSG00000073578	5	1	0	1474.76	737.382	0.441	2.024	NULL	NULL	2	3304	19	31	26	20070616c27-15	Y	N
45	ENSE00000718323:162-ENSE00001427494:367	SHTVAAQVTLEYR	ENSG00000073578	5	1	0	1474.76	737.382	0.391	2.118	NULL	NULL	2	3663	19	31	26	20070616c27-13	Y	N
45	ENSE00000718323:162-ENSE00001427494:367	SHTVAAQVTLEYR	ENSG00000073578	5	1	0	1474.76	737.382	0.366	2.039	NULL	NULL	2	3776	19	31	26	20070615c27-11	Y	N
45	ENSE00000718323:162-ENSE00001427494:367	SHTVAAQVTLEYR	ENSG00000073578	5	1	0	1474.76	737.382	0.392	2.031	NULL	NULL	2	4014	19	31	26	20070615c27-11	Y	N
45	ENSE00000718323:162-ENSE00001427494:367	SHTVAAQVTLEYR	ENSG00000073578	5	1	0	1474.76	737.382	0.412	2.141	NULL	NULL	2	4139	19	31	26	20070614n27-10	Y	N
45	ENSE00000718323:162-ENSE00001427494:367	SHTVAAQVTLEYR	ENSG00000073578	5	1	0	1474.76	737.382	0.439	2.028	NULL	NULL	2	4431	19	31	26	20070615c27-11	Y	N
45	ENSE00000718323:162-ENSE00001427494:367	SHTVAAQVTLEYR	ENSG00000073578	5	1	0	1474.76	737.382	0.163	2.087	NULL	NULL	2	4302	19	31	26	20070613n7-12	Y	N
51	ENSE00000728532:178-ENSE00000892206:156	HLQLMGGLSPTLYWLGNFLWDMVFLYFSKDQGK	ENSG00000064687	19	1	0	4080.89	1020.22	0.243	2.507	NULL	NULL	4	3558	4	36	26	20070712n47-9	Y	N
60	ENSE00000741117:180-ENSE00000897633:122	QEESQAGIIPQLSDISPIGR	ENSG00000054523	1	1	0	2138.11	1069.05	0.388	2.284	NULL	NULL	2	4203	15	34	26	20070613n7-1	Y	N
65	ENSE00000755977:108-ENSE00001426570:763	LSSLFVKSLSK	ENSG00000089154	12	-1	0	1368.66	684.329	0.386	2.107	NULL	NULL	2	2115 - 2117	19	29	26	20070613n7-5	Y	N
77	ENSE00000780495:79-ENSE00000780459:274	LAFDVGLQEDATGSLQELVSHMVVR	ENSG00000196218	19	1	1	2794.35	558.87	0.341	3.085	NULL	NULL	5	2868	14	38	26	20070613n7-2	Y	N
87	ENSE00000789708:113-ENSE00001506082:117	EFQQDESKIAQACK	ENSG00000117501	1	1	0	1681.79	840.893	0.402	2.067	NULL	NULL	2	3133	15	28	26	20070628c28-5	Y	N
104	ENSE00000871192:78-ENSE00001417938:195	FLSLFGGIYELRK	ENSG00000114859	3	-1	0	1622.83	811.417	0.174	2.018	NULL	NULL	2	2916 - 2918	16	28	26	20070718c37-3	Y	N
108	ENSE00000878893:78-ENSE00000878887:150	MQLLPAVLRALK	ENSG00000100241	22	-1	0	1352.84	676.422	0.742	2.421	NULL	NULL	2	4551	24	35	26	20070719n37-7	Y	N
108	ENSE00000878893:78-ENSE00000878887:150	MQLLPAVLRALK	ENSG00000100241	22	-1	0	1352.84	676.422	0.87	2.252	NULL	NULL	2	4555	24	35	26	20070613n7-3	Y	N
108	ENSE00000878893:78-ENSE00000878887:150	MQLLPAVLRALK	ENSG00000100241	22	-1	0	1352.84	676.422	0.756	2.502	NULL	NULL	2	4556	24	35	26	20070719n37-7	Y	N
110	ENSE00000881216:111-ENSE00000674485:72	TLIVTHSNQYDNILMEEAAQILEIETFIPLLLQ	ENSG00000021776	15	-1	0	4052.9	1013.23	0.136	2.596	NULL	NULL	4	3312	17	49	26	20070613n7-1	Y	N
110	ENSE00000881216:111-ENSE00000674485:72	TLIVTHSNQYDNILMEEAAQILEIETFIPLLLQ	ENSG00000021776	15	-1	0	4052.9	1013.23	0.192	2.802	NULL	NULL	4	3621	17	49	26	20070613n7-2	Y	N
111	ENSE00000884749:147-ENSE00000688938:88	KLEDQDLEEELDMK	ENSG00000128833	15	-1	0	1734.81	867.405	0.22	2.343	NULL	NULL	2	2460	21	34	26	20070618n36-8	Y	N
111	ENSE00000884749:147-ENSE00000688938:88	KLEDQDLEEELDMK	ENSG00000128833	15	-1	0	1734.81	867.405	0.195	2.41	NULL	NULL	2	2466	21	34	26	20070618n36-8	Y	N
111	ENSE00000884749:147-ENSE00000688938:88	KLEDQDLEEELDMK	ENSG00000128833	15	-1	0	1734.81	867.405	0.322	2.018	NULL	NULL	2	2646	21	34	26	20070614n27-6	Y	N
111	ENSE00000884749:147-ENSE00000688938:88	KLEDQDLEEELDMK	ENSG00000128833	15	-1	0	1734.81	867.405	0.325	2.028	NULL	NULL	2	2733	21	34	26	20070613n7-14	Y	N
111	ENSE00000884749:147-ENSE00000688938:88	KLEDQDLEEELDMK	ENSG00000128833	15	-1	0	1734.81	867.405	0.322	2.138	NULL	NULL	2	2944 - 2946	21	34	26	20070628c28-13	Y	N
111	ENSE00000884749:147-ENSE00000688938:88	KLEDQDLEEELDMK	ENSG00000128833	15	-1	0	1734.81	867.405	0.332	2.142	NULL	NULL	2	3028	21	34	26	20070628c28-7	Y	N
116	ENSE00000890406:91-ENSE00000744929:131	MKAFGELCPNTAPLPQLVTEALQVAK	ENSG00000092929	17	-1	0	2906.46	726.614	0.133	2.608	NULL	NULL	4	3825	3	28	26	20070613n7-4	Y	N
124	ENSE00000913521:78-ENSE00001020762:31	PSLVQTQSLK	ENSG00000134242	1	-1	0	1100.63	550.316	0.137	2.138	NULL	NULL	2	2332	19	28	26	20070617n43-10	Y	N
126	ENSE00000916193:130-ENSE00001310080:98	LIAILCPGNGTTKEEK	ENSG00000134802	11	-1	2	1823.9	911.949	0.237	2.144	NULL	NULL	2	3672	22	37	25	20070613n7-2	Y	N
145	ENSE00000947771:119-ENSE00000711834:180	LYKESVSLLCYNFLR	ENSG00000108651	17	-1	0	2064.93	1032.46	0.171	2.264	NULL	NULL	2	4670	22	36	26	20070613n7-4	Y	N
147	ENSE00000954186:83-ENSE00000954194:144	SQCVVRTATLNQTIDICR	ENSG00000142449	19	-1	1	2215.04	1107.52	0.163	2.037	NULL	NULL	2	4104	21	38	26	20070613n7-1	Y	N
147	ENSE00000954186:83-ENSE00000954194:144	SQCVVRTATLNQTIDICR	ENSG00000142449	19	-1	1	2215.04	1107.52	0.141	2.339	NULL	NULL	2	4110	21	38	26	20070613n7-1	Y	N
147	ENSE00000954186:83-ENSE00000954194:144	SQCVVRTATLNQTIDICR	ENSG00000142449	19	-1	1	2215.04	1107.52	0.111	2.333	NULL	NULL	2	4779	21	38	26	20070613n7-2	Y	N
148	ENSE00000954708:270-ENSE00000954710:322	VELAPWISLR	ENSG00000104870	19	1	1	1263.65	631.825	0.487	2.245	NULL	NULL	2	3987 -3989	23	32	26	20070712n47-11	Y	N
153	ENSE00000959672:96-ENSE00000959682:162	LDEEVKIQR	ENSG00000143375	1	1	0	1129.62	564.811	0.158	2.296	NULL	NULL	2	2417	20	28	26	20070626n28-13	Y	N
153	ENSE00000959672:96-ENSE00000959682:162	LDEEVKIQR	ENSG00000143375	1	1	0	1129.62	564.811	0.177	2.351	NULL	NULL	2	2815	20	28	26	20070626n28-8	Y	N
153	ENSE00000959672:96-ENSE00000959682:162	LDEEVKIQR	ENSG00000143375	1	1	0	1129.62	564.811	0.189	2.484	NULL	NULL	2	2369	20	28	26	20070716n38-9	Y	N
153	ENSE00000959672:96-ENSE00000959682:162	LDEEVKIQR	ENSG00000143375	1	1	0	1129.62	564.811	0.191	2.017	NULL	NULL	2	2506	20	28	26	20070616c27-13	Y	N
153	ENSE00000959672:96-ENSE00000959682:162	LDEEVKIQR	ENSG00000143375	1	1	0	1129.62	564.811	0.106	2.18	NULL	NULL	2	2788 - 2790	20	28	26	20070712n47-9	Y	N
153	ENSE00000959672:96-ENSE00000959682:162	LDEEVKIQR	ENSG00000143375	1	1	0	1129.62	564.811	0.155	2.308	NULL	NULL	2	2894	20	28	26	20070628c28-8	Y	N
153	ENSE00000959672:96-ENSE00000959682:162	LDEEVKIQR	ENSG00000143375	1	1	0	1129.62	564.811	0.17	2.316	NULL	NULL	2	2900	20	28	26	20070628c28-8	Y	N
153	ENSE00000959672:96-ENSE00000959682:162	LDEEVKIQR	ENSG00000143375	1	1	0	1129.62	564.811	0.162	2.188	NULL	NULL	2	2339	20	28	26	20070604n8-5	Y	N
153	ENSE00000959672:96-ENSE00000959682:162	LDEEVKIQR	ENSG00000143375	1	1	0	1129.62	564.811	0.165	2.256	NULL	NULL	2	2634	20	28	26	20070618n36-8	Y	N
153	ENSE00000959672:96-ENSE00000959682:162	LDEEVKIQR	ENSG00000143375	1	1	0	1129.62	564.811	0.237	2.316	NULL	NULL	2	2712	20	28	26	20070615c27-8	Y	N
158	ENSE00000965620:108-ENSE00001247687:228	LTFSVIWTLTPEGKNADK	ENSG00000144535	2	1	0	2100.04	1050.02	0.162	2.349	NULL	NULL	2	5063	12	29	26	20070531c8-15	Y	N
163	ENSE00000969136:146-ENSE00001235910:427	SVLTSQLQR	ENSG00000145191	3	1	0	1031.58	515.792	0.226	2.068	NULL	NULL	2	2355	20	28	26	20070613n7-12	Y	N
163	ENSE00000969136:146-ENSE00001235910:427	SVLTSQLQR	ENSG00000145191	3	1	0	1031.58	515.792	0.218	2.078	NULL	NULL	2	2361	20	28	26	20070613n7-12	Y	N
166	ENSE00000974025:120-ENSE00000974073:119	VEDMLTLNEISRNEK	ENSG00000124721	6	1	0	1790.9	895.448	0.369	2.05	NULL	NULL	2	3425	17	31	26	20070712n47-3	Y	N
166	ENSE00000974025:120-ENSE00000974073:119	VEDMLTLNEISRNEK	ENSG00000124721	6	1	0	1790.9	895.448	0.314	2.013	NULL	NULL	2	3179	17	31	26	20070613n7-9	Y	N
194	ENSE00001008764:117-ENSE00001136422:132	QTAIAKLNEMIR	ENSG00000121988	2	-1	0	1483.73	741.867	0.411	2.01	NULL	NULL	2	3106	20	31	26	20070614n27-5	Y	N
216	ENSE00001055412:125-ENSE00001196535:78	KSVNSLDDNSVDVDK	ENSG00000074276	5	1	2	1714.75	857.377	0.127	2.008	NULL	NULL	2	3040	24	38	25	20070613n7-8	Y	N
230	ENSE00001076096:162-ENSE00001002696:183	QNIGVATFIGLDKISK	ENSG00000113810	3	1	0	1783.94	891.968	0.287	2.056	NULL	NULL	2	3274	13	28	26	20070531c8-15	Y	N
238	ENSE00001078859:192-ENSE00001078837:90	LLLDMSVSFHTHTKEADK	ENSG00000160145	3	1	0	2168.01	542.002	0.139	2.66	NULL	NULL	4	1709	11	28	26	20070613n7-3	Y	N
238	ENSE00001078859:192-ENSE00001078837:90	LLLDMSVSFHTHTKEADK	ENSG00000160145	3	1	0	2168.01	542.002	0.141	2.582	NULL	NULL	4	1713	11	28	26	20070613n7-3	Y	N
241	ENSE00001080334:94-ENSE00001080338:78	YITGRVLEETR	ENSG00000163995	4	-1	0	1336.72	668.361	0.214	2.004	NULL	NULL	2	3143	18	28	26	20070618n36-13	Y	N
250	ENSE00001107842:1031-ENSE00001107839:648	MELGAPEEMGQDLVK	ENSG00000166925	7	-1	0	1646.78	823.388	0.311	2.325	NULL	NULL	2	2223	15	29	26	20070614n27-10	Y	N
250	ENSE00001107842:1031-ENSE00001107839:648	MELGAPEEMGQDLVK	ENSG00000166925	7	-1	0	1646.78	823.388	0.139	2.021	NULL	NULL	2	2227	15	29	26	20070614n27-7	Y	N
250	ENSE00001107842:1031-ENSE00001107839:648	MELGAPEEMGQDLVK	ENSG00000166925	7	-1	0	1646.78	823.388	0.188	2.042	NULL	NULL	2	2332 - 2334	15	29	26	20070618n36-8	Y	N
250	ENSE00001107842:1031-ENSE00001107839:648	MELGAPEEMGQDLVK	ENSG00000166925	7	-1	0	1646.78	823.388	0.141	2.087	NULL	NULL	2	2651	15	29	26	20070618n36-7	Y	N
251	ENSE00001109767:152-ENSE00001109723:103	DLRTVIK	ENSG00000053747	18	1	0	844.525	422.263	0.221	2.06	NULL	NULL	2	1593	23	29	26	20070613n7-12	Y	N
254	ENSE00001124832:105-ENSE00000980657:64	SFIHPRDDTSDFLK	ENSG00000104218	8	1	0	1677.82	559.274	0.332	2.549	NULL	NULL	3	2624	22	35	26	20070612c7-9	Y	N
254	ENSE00001124832:105-ENSE00000980657:64	SFIHPRDDTSDFLK	ENSG00000104218	8	1	0	1677.82	559.274	0.247	2.586	NULL	NULL	3	2729	22	35	26	20070719n37-7	Y	N
262	ENSE00001134040:154-ENSE00001014255:199	QLPKDLLK	ENSG00000039139	5	-1	0	954.598	477.299	0.381	2.09	NULL	NULL	2	1194	22	29	26	20070613n7-1	Y	N
262	ENSE00001134040:154-ENSE00001014255:199	QLPKDLLK	ENSG00000039139	5	-1	0	954.598	477.299	0.334	2.074	NULL	NULL	2	1612	22	29	26	20070613n7-6	Y	N
262	ENSE00001134040:154-ENSE00001014255:199	QLPKDLLK	ENSG00000039139	5	-1	0	954.598	477.299	0.22	2.261	NULL	NULL	2	1166	22	29	26	20070613n7-3	Y	N
263	ENSE00001137338:133-ENSE00001040309:141	VQLSVVGVSLTYYAVSGHLVTLAGDVT	ENSG00000158683	7	-1	0	2988.38	996.127	0.104	2.501	NULL	NULL	3	3812	24	50	26	20070628c28-4	Y	N
266	ENSE00001138807:109-ENSE00001138738:101	FQPFQVTLLPYK	ENSG00000155229	10	-1	0	1560.79	780.393	0.103	2.001	NULL	NULL	2	3331 - 3333	19	30	26	20070613n7-2	Y	N
281	ENSE00001154798:173-ENSE00000810087:635	KEAAAYLLVSLIPSNSFR	ENSG00000115464	2	-1	1	2139.03	1069.51	0.337	2.168	NULL	NULL	2	2624	24	41	26	20070716n38-3	Y	N
281	ENSE00001154798:173-ENSE00000810087:635	KEAAAYLLVSLIPSNSFR	ENSG00000115464	2	-1	1	2139.03	1069.51	0.153	2.217	NULL	NULL	2	2698	24	41	26	20070612c7-9	Y	N
285	ENSE00001162621:110-ENSE00000905717:73	LLDSITEKEK	ENSG00000132842	5	-1	0	1175.65	587.826	0.434	2.144	NULL	NULL	2	2103	20	29	26	20070718c37-7	Y	N
285	ENSE00001162621:110-ENSE00000905717:73	LLDSITEKEK	ENSG00000132842	5	-1	0	1175.65	587.826	0.476	2.051	NULL	NULL	2	2362	20	29	26	20070614n27-5	Y	N
285	ENSE00001162621:110-ENSE00000905717:73	LLDSITEKEK	ENSG00000132842	5	-1	0	1175.65	587.826	0.429	2.531	NULL	NULL	2	2368	20	29	26	20070614n27-5	Y	N
285	ENSE00001162621:110-ENSE00000905717:73	LLDSITEKEK	ENSG00000132842	5	-1	0	1175.65	587.826	0.438	2.349	NULL	NULL	2	2391	20	29	26	20070612c7-9	Y	N
285	ENSE00001162621:110-ENSE00000905717:73	LLDSITEKEK	ENSG00000132842	5	-1	0	1175.65	587.826	0.43	2.574	NULL	NULL	2	2396	20	29	26	20070612c7-9	Y	N
285	ENSE00001162621:110-ENSE00000905717:73	LLDSITEKEK	ENSG00000132842	5	-1	0	1175.65	587.826	0.536	2.02	NULL	NULL	2	2404	20	29	26	20070612c7-11	Y	N
285	ENSE00001162621:110-ENSE00000905717:73	LLDSITEKEK	ENSG00000132842	5	-1	0	1175.65	587.826	0.437	2.497	NULL	NULL	2	2410	20	29	26	20070612c7-11	Y	N
285	ENSE00001162621:110-ENSE00000905717:73	LLDSITEKEK	ENSG00000132842	5	-1	0	1175.65	587.826	0.405	2.253	NULL	NULL	2	2413	20	29	26	20070628c28-4	Y	N
285	ENSE00001162621:110-ENSE00000905717:73	LLDSITEKEK	ENSG00000132842	5	-1	0	1175.65	587.826	0.387	2.034	NULL	NULL	2	2478	20	29	26	20070719n37-7	Y	N
285	ENSE00001162621:110-ENSE00000905717:73	LLDSITEKEK	ENSG00000132842	5	-1	0	1175.65	587.826	0.445	2.283	NULL	NULL	2	2484	20	29	26	20070719n37-7	Y	N
285	ENSE00001162621:110-ENSE00000905717:73	LLDSITEKEK	ENSG00000132842	5	-1	0	1175.65	587.826	0.404	2.282	NULL	NULL	2	2663	20	29	26	20070618n36-6	Y	N
285	ENSE00001162621:110-ENSE00000905717:73	LLDSITEKEK	ENSG00000132842	5	-1	0	1175.65	587.826	0.436	2.386	NULL	NULL	2	2666	20	29	26	20070626n28-6	Y	N
285	ENSE00001162621:110-ENSE00000905717:73	LLDSITEKEK	ENSG00000132842	5	-1	0	1175.65	587.826	0.441	2.39	NULL	NULL	2	2672	20	29	26	20070626n28-6	Y	N
285	ENSE00001162621:110-ENSE00000905717:73	LLDSITEKEK	ENSG00000132842	5	-1	0	1175.65	587.826	0.488	2.045	NULL	NULL	2	3148	20	29	26	20070628c28-7	Y	N
291	ENSE00001167123:306-ENSE00001402195:180	AAVVESHKLGGTCVVGIHMQGLGCDEMLQGFAVAVKMG	ENSG00000104687	8	-1	0	4052.89	1013.22	0.114	2.697	NULL	NULL	4	3822	13	50	26	20070719n37-10	Y	N
291	ENSE00001167123:306-ENSE00001402195:180	AAVVESHKLGGTCVVGIHMQGLGCDEMLQGFAVAVKMG	ENSG00000104687	8	-1	0	4052.89	1013.22	0.16	3.075	NULL	NULL	4	3493	13	50	26	20070718c37-10	Y	N
292	ENSE00001168672:134-ENSE00001332028:159	KVPMLTWPSLLAIVASK	ENSG00000172046	3	-1	0	2014.02	1007.01	0.351	2.214	NULL	NULL	2	2870	15	31	26	20070718c37-7	Y	N
304	ENSE00001180890:103-ENSE00001275755:162	WLKTDIQVEALQGHR	ENSG00000128731	15	-1	0	1873.93	936.966	0.284	2.027	NULL	NULL	2	3594	19	33	26	20070613n7-1	Y	N
304	ENSE00001180890:103-ENSE00001275755:162	WLKTDIQVEALQGHR	ENSG00000128731	15	-1	0	1873.93	936.966	0.335	2.07	NULL	NULL	2	3476	19	33	26	20070612c7-9	Y	N
304	ENSE00001180890:103-ENSE00001275755:162	WLKTDIQVEALQGHR	ENSG00000128731	15	-1	0	1873.93	936.966	0.256	2.016	NULL	NULL	2	3489	19	33	26	20070612c7-11	Y	N
306	ENSE00001181542:133-ENSE00001121450:109	SNGILGLALDDFSISVLDIETRK	ENSG00000134987	5	1	2	2636.26	878.754	0.186	2.594	NULL	NULL	3	1712	24	46	25	20070613n7-1	Y	N
307	ENSE00001183253:185-ENSE00001047608:215	LIDDQDISPDVK	ENSG00000104133	15	-1	1	1357.68	678.842	0.358	2.118	NULL	NULL	2	2798	19	30	26	20070718c37-4	Y	N
308	ENSE00001185788:242-ENSE00000929909:204	TQVEQNKQLR	ENSG00000151914	6	-1	0	1243.68	621.838	0.392	2.356	NULL	NULL	2	2672	19	28	26	20070628c28-2	Y	N
308	ENSE00001185788:242-ENSE00000929909:204	TQVEQNKQLR	ENSG00000151914	6	-1	0	1243.68	621.838	0.375	2.704	NULL	NULL	2	2678	19	28	26	20070628c28-2	Y	N
308	ENSE00001185788:242-ENSE00000929909:204	TQVEQNKQLR	ENSG00000151914	6	-1	0	1243.68	621.838	0.407	2.402	NULL	NULL	2	3035	19	28	26	20070628c28-1	Y	N
311	ENSE00001188120:79-ENSE00001188085:103	AAYQALELNNEFSPETASR	ENSG00000007341	1	-1	2	2111	1055.5	0.222	2.021	NULL	NULL	2	2796	15	33	25	20070614n27-5	Y	N
321	ENSE00001212744:26-ENSE00001015051:52	PSEEGTLNGVGENLTDPSVIK	ENSG00000092439	15	-1	1	2156.07	1078.04	0.165	2.239	NULL	NULL	2	2590	1	21	9	20070614n27-7	Y	N
321	ENSE00001212744:26-ENSE00001015051:52	PSEEGTLNGVGENLTDPSVIK	ENSG00000092439	15	-1	1	2156.07	1078.04	0.119	2.011	NULL	NULL	2	2999	1	21	9	20070614n27-6	Y	N
321	ENSE00001212744:26-ENSE00001015051:52	PSEEGTLNGVGENLTDPSVIK	ENSG00000092439	15	-1	1	2156.07	1078.04	0.178	2.298	NULL	NULL	2	3005	1	21	9	20070614n27-6	Y	N
323	ENSE00001215478:234-ENSE00000842988:260	APEPEDVAVPGGVDLLTLPQLCFPGQEK	ENSG00000105339	8	1	1	3056.47	1018.82	0.368	2.554	NULL	NULL	3	4988	2	29	26	20070613n7-14	Y	N
326	ENSE00001219611:180-ENSE00000867626:201	MLLVKANEFEEILK	ENSG00000054654	14	1	0	1692.92	846.462	0.281	2.03	NULL	NULL	2	2256	16	29	26	20070613n7-14	Y	N
331	ENSE00001225426:74-ENSE00001077740:146	RMSVIVQAPSGIMGK	ENSG00000058063	3	1	1	1589.85	529.95	0.28	3.246	NULL	NULL	3	3964 -3966	15	29	25	20070613n7-1	Y	N
337	ENSE00001240795:147-ENSE00001128289:88	KAFGENYLFPDGR	ENSG00000110395	11	1	2	1513.74	756.872	0.403	2.271	NULL	NULL	2	1699	20	32	25	20070604n8-1	Y	N
337	ENSE00001240795:147-ENSE00001128289:88	KAFGENYLFPDGR	ENSG00000110395	11	1	2	1513.74	756.872	0.302	2.146	NULL	NULL	2	1705	20	32	25	20070604n8-1	Y	N
337	ENSE00001240795:147-ENSE00001128289:88	KAFGENYLFPDGR	ENSG00000110395	11	1	2	1513.74	756.872	0.307	2.021	NULL	NULL	2	1730	20	32	25	20070612c7-1	Y	N
337	ENSE00001240795:147-ENSE00001128289:88	KAFGENYLFPDGR	ENSG00000110395	11	1	2	1513.74	756.872	0.454	2.238	NULL	NULL	2	1741	20	32	25	20070614n27-3	Y	N
337	ENSE00001240795:147-ENSE00001128289:88	KAFGENYLFPDGR	ENSG00000110395	11	1	2	1513.74	756.872	0.348	2.218	NULL	NULL	2	1744	20	32	25	20070612c7-3	Y	N
337	ENSE00001240795:147-ENSE00001128289:88	KAFGENYLFPDGR	ENSG00000110395	11	1	2	1513.74	756.872	0.319	2.23	NULL	NULL	2	1748	20	32	25	20070612c7-3	Y	N
337	ENSE00001240795:147-ENSE00001128289:88	KAFGENYLFPDGR	ENSG00000110395	11	1	2	1513.74	756.872	0.294	2.191	NULL	NULL	2	1819	20	32	25	20070604n8-3	Y	N
337	ENSE00001240795:147-ENSE00001128289:88	KAFGENYLFPDGR	ENSG00000110395	11	1	2	1513.74	756.872	0.522	2.303	NULL	NULL	2	1833	20	32	25	20070604n8-7	Y	N
337	ENSE00001240795:147-ENSE00001128289:88	KAFGENYLFPDGR	ENSG00000110395	11	1	2	1513.74	756.872	0.165	2.139	NULL	NULL	2	1835 -1837	20	32	25	20070612c7-5	Y	N
337	ENSE00001240795:147-ENSE00001128289:88	KAFGENYLFPDGR	ENSG00000110395	11	1	2	1513.74	756.872	0.391	2.133	NULL	NULL	2	1870	20	32	25	20070612c7-13	Y	N
337	ENSE00001240795:147-ENSE00001128289:88	KAFGENYLFPDGR	ENSG00000110395	11	1	2	1513.74	756.872	0.446	2.177	NULL	NULL	2	1875	20	32	25	20070612c7-13	Y	N
337	ENSE00001240795:147-ENSE00001128289:88	KAFGENYLFPDGR	ENSG00000110395	11	1	2	1513.74	756.872	0.253	2.173	NULL	NULL	2	1879	20	32	25	20070614n27-5	Y	N
337	ENSE00001240795:147-ENSE00001128289:88	KAFGENYLFPDGR	ENSG00000110395	11	1	2	1513.74	756.872	0.33	2.172	NULL	NULL	2	1880	20	32	25	20070613n7-3	Y	N
337	ENSE00001240795:147-ENSE00001128289:88	KAFGENYLFPDGR	ENSG00000110395	11	1	2	1513.74	756.872	0.129	2.063	NULL	NULL	2	1905	20	32	25	20070612c7-9	Y	N
337	ENSE00001240795:147-ENSE00001128289:88	KAFGENYLFPDGR	ENSG00000110395	11	1	2	1513.74	756.872	0.102	2.103	NULL	NULL	2	1914	20	32	25	20070612c7-11	Y	N
337	ENSE00001240795:147-ENSE00001128289:88	KAFGENYLFPDGR	ENSG00000110395	11	1	2	1513.74	756.872	0.154	2.074	NULL	NULL	2	1918	20	32	25	20070612c7-11	Y	N
337	ENSE00001240795:147-ENSE00001128289:88	KAFGENYLFPDGR	ENSG00000110395	11	1	2	1513.74	756.872	0.547	2.06	NULL	NULL	2	1944	20	32	25	20070719n37-7	Y	N
337	ENSE00001240795:147-ENSE00001128289:88	KAFGENYLFPDGR	ENSG00000110395	11	1	2	1513.74	756.872	0.49	2.064	NULL	NULL	2	1950	20	32	25	20070719n37-7	Y	N
337	ENSE00001240795:147-ENSE00001128289:88	KAFGENYLFPDGR	ENSG00000110395	11	1	2	1513.74	756.872	0.46	2.244	NULL	NULL	2	2051	20	32	25	20070618n36-6	Y	N
337	ENSE00001240795:147-ENSE00001128289:88	KAFGENYLFPDGR	ENSG00000110395	11	1	2	1513.74	756.872	0.296	2.224	NULL	NULL	2	2148	20	32	25	20070612c7-2	Y	N
337	ENSE00001240795:147-ENSE00001128289:88	KAFGENYLFPDGR	ENSG00000110395	11	1	2	1513.74	756.872	0.261	2.091	NULL	NULL	2	2200	20	32	25	20070628c28-3	Y	N
337	ENSE00001240795:147-ENSE00001128289:88	KAFGENYLFPDGR	ENSG00000110395	11	1	2	1513.74	756.872	0.304	2.133	NULL	NULL	2	2202	20	32	25	20070612c7-4	Y	N
337	ENSE00001240795:147-ENSE00001128289:88	KAFGENYLFPDGR	ENSG00000110395	11	1	2	1513.74	756.872	0.41	2.021	NULL	NULL	2	2206	20	32	25	20070604n8-4	Y	N
337	ENSE00001240795:147-ENSE00001128289:88	KAFGENYLFPDGR	ENSG00000110395	11	1	2	1513.74	756.872	0.319	2.18	NULL	NULL	2	2212	20	32	25	20070604n8-4	Y	N
337	ENSE00001240795:147-ENSE00001128289:88	KAFGENYLFPDGR	ENSG00000110395	11	1	2	1513.74	756.872	0.311	2.072	NULL	NULL	2	2241	20	32	25	20070614n27-4	Y	N
337	ENSE00001240795:147-ENSE00001128289:88	KAFGENYLFPDGR	ENSG00000110395	11	1	2	1513.74	756.872	0.483	2.006	NULL	NULL	2	2241	20	32	25	20070612c7-12	Y	N
337	ENSE00001240795:147-ENSE00001128289:88	KAFGENYLFPDGR	ENSG00000110395	11	1	2	1513.74	756.872	0.326	2.207	NULL	NULL	2	2245	20	32	25	20070614n27-4	Y	N
337	ENSE00001240795:147-ENSE00001128289:88	KAFGENYLFPDGR	ENSG00000110395	11	1	2	1513.74	756.872	0.273	2.228	NULL	NULL	2	2271	20	32	25	20070612c7-6	Y	N
337	ENSE00001240795:147-ENSE00001128289:88	KAFGENYLFPDGR	ENSG00000110395	11	1	2	1513.74	756.872	0.417	2.225	NULL	NULL	2	2274	20	32	25	20070614n27-6	Y	N
337	ENSE00001240795:147-ENSE00001128289:88	KAFGENYLFPDGR	ENSG00000110395	11	1	2	1513.74	756.872	0.311	2.11	NULL	NULL	2	2277	20	32	25	20070612c7-6	Y	N
337	ENSE00001240795:147-ENSE00001128289:88	KAFGENYLFPDGR	ENSG00000110395	11	1	2	1513.74	756.872	0.151	2.122	NULL	NULL	2	2281	20	32	25	20070612c7-10	Y	N
337	ENSE00001240795:147-ENSE00001128289:88	KAFGENYLFPDGR	ENSG00000110395	11	1	2	1513.74	756.872	0.357	2.178	NULL	NULL	2	2371	20	32	25	20070618n36-7	Y	N
337	ENSE00001240795:147-ENSE00001128289:88	KAFGENYLFPDGR	ENSG00000110395	11	1	2	1513.74	756.872	0.274	2.157	NULL	NULL	2	2375	20	32	25	20070618n36-7	Y	N
337	ENSE00001240795:147-ENSE00001128289:88	KAFGENYLFPDGR	ENSG00000110395	11	1	2	1513.74	756.872	0.424	2.159	NULL	NULL	2	2516	20	32	25	20070628c28-7	Y	N
338	ENSE00001241669:126-ENSE00001155454:219	SAVNVASIQNYLLSVEAR	ENSG00000151779	2	-1	0	1934.03	644.678	0.427	2.603	NULL	NULL	3	2323	14	31	26	20070613n7-9	Y	N
347	ENSE00001252961:50-ENSE00000802507:87	NELEEDLEILEEAALQKR	ENSG00000005810	13	-1	0	2142.09	1071.05	0.36	2	NULL	NULL	2	2571	1	18	17	20070604n8-13	Y	N
347	ENSE00001252961:50-ENSE00000802507:87	NELEEDLEILEEAALQKR	ENSG00000005810	13	-1	0	2142.09	1071.05	0.286	2.022	NULL	NULL	2	2595	1	18	17	20070613n7-3	Y	N
347	ENSE00001252961:50-ENSE00000802507:87	NELEEDLEILEEAALQKR	ENSG00000005810	13	-1	0	2142.09	1071.05	0.217	2.035	NULL	NULL	2	2599	1	18	17	20070613n7-11	Y	N
347	ENSE00001252961:50-ENSE00000802507:87	NELEEDLEILEEAALQKR	ENSG00000005810	13	-1	0	2142.09	1071.05	0.253	2.064	NULL	NULL	2	2603	1	18	17	20070613n7-11	Y	N
347	ENSE00001252961:50-ENSE00000802507:87	NELEEDLEILEEAALQKR	ENSG00000005810	13	-1	0	2142.09	1071.05	0.2	2.43	NULL	NULL	2	2619	1	18	17	20070613n7-5	Y	N
347	ENSE00001252961:50-ENSE00000802507:87	NELEEDLEILEEAALQKR	ENSG00000005810	13	-1	0	2142.09	1071.05	0.235	2.061	NULL	NULL	2	2651	1	18	17	20070612c7-11	Y	N
347	ENSE00001252961:50-ENSE00000802507:87	NELEEDLEILEEAALQKR	ENSG00000005810	13	-1	0	2142.09	1071.05	0.271	2.386	NULL	NULL	2	2710 - 2712	1	18	17	20070613n7-1	Y	N
347	ENSE00001252961:50-ENSE00000802507:87	NELEEDLEILEEAALQKR	ENSG00000005810	13	-1	0	2142.09	1071.05	0.242	2.024	NULL	NULL	2	2980	1	18	17	20070613n7-4	Y	N
347	ENSE00001252961:50-ENSE00000802507:87	NELEEDLEILEEAALQKR	ENSG00000005810	13	-1	0	2142.09	1071.05	0.334	2.035	NULL	NULL	2	2989	1	18	17	20070613n7-2	Y	N
347	ENSE00001252961:50-ENSE00000802507:87	NELEEDLEILEEAALQKR	ENSG00000005810	13	-1	0	2142.09	1071.05	0.223	2.085	NULL	NULL	2	2992	1	18	17	20070613n7-2	Y	N
347	ENSE00001252961:50-ENSE00000802507:87	NELEEDLEILEEAALQKR	ENSG00000005810	13	-1	0	2142.09	1071.05	0.229	2.055	NULL	NULL	2	3010	1	18	17	20070613n7-6	Y	N
352	ENSE00001269883:310-ENSE00001269821:165	TQFNDIMTVAKEAVTK	ENSG00000131018	6	-1	0	1891.89	945.944	0.266	2.836	NULL	NULL	2	2295	15	30	26	20070612c7-9	Y	N
379	ENSE00001316340:139-ENSE00001361783:107	ETRTPEELVAK	ENSG00000011021	1	1	0	1272.68	636.34	0.11	2.025	NULL	NULL	2	2354	18	28	26	20070616c27-13	Y	N
389	ENSE00001330540:231-ENSE00001034000:241	LTNSAMRAGYK	ENSG00000141527	17	1	1	1227.62	613.808	0.537	2.035	NULL	NULL	2	3526	18	28	26	20070613n7-4	Y	N
391	ENSE00001334478:93-ENSE00001305348:121	YAGEMGYVREYILWAASK	ENSG00000133511	22	-1	0	2187	728.999	0.149	2.73	NULL	NULL	3	3921	22	39	26	20070628c28-7	Y	N
395	ENSE00001339092:135-ENSE00001193754:168	PEGQCPPGQHSVDGFK	ENSG00000146197	6	1	1	1739.78	869.89	0.302	2.003	NULL	NULL	2	1999	24	39	26	20070604n8-3	Y	N
395	ENSE00001339092:135-ENSE00001193754:168	PEGQCPPGQHSVDGFK	ENSG00000146197	6	1	1	1739.78	869.89	0.302	2.029	NULL	NULL	2	2051	24	39	26	20070613n7-5	Y	N
395	ENSE00001339092:135-ENSE00001193754:168	PEGQCPPGQHSVDGFK	ENSG00000146197	6	1	1	1739.78	869.89	0.309	2.009	NULL	NULL	2	2386	24	39	26	20070604n8-4	Y	N
395	ENSE00001339092:135-ENSE00001193754:168	PEGQCPPGQHSVDGFK	ENSG00000146197	6	1	1	1739.78	869.89	0.287	2.026	NULL	NULL	2	2430	24	39	26	20070613n7-4	Y	N
395	ENSE00001339092:135-ENSE00001193754:168	PEGQCPPGQHSVDGFK	ENSG00000146197	6	1	1	1739.78	869.89	0.294	2.029	NULL	NULL	2	2473	24	39	26	20070613n7-8	Y	N
397	ENSE00001339782:261-ENSE00001408375:81	AKLFVEMPGGEK	ENSG00000155657	2	-1	1	1321.68	660.841	0.153	2.022	NULL	NULL	2	2022	20	31	26	20070716n38-3	Y	N
405	ENSE00001346937:81-ENSE00000835901:140	LAANSDQLK	ENSG00000064102	12	-1	2	959.516	479.758	0.203	2.036	NULL	NULL	2	1331	19	27	25	20070612c7-14	Y	N
412	ENSE00001352845:60-ENSE00001224522:75	ISELERINR	ENSG00000137601	4	-1	0	1129.63	564.816	0.103	2.091	NULL	NULL	2	2392	18	26	21	20070614n27-9	Y	N
412	ENSE00001352845:60-ENSE00001224522:75	ISELERINR	ENSG00000137601	4	-1	0	1129.63	564.816	0.108	2.396	NULL	NULL	2	2521	18	26	21	20070617n43-8	Y	N
412	ENSE00001352845:60-ENSE00001224522:75	ISELERINR	ENSG00000137601	4	-1	0	1129.63	564.816	0.173	2.393	NULL	NULL	2	2428	18	26	21	20070614n27-5	Y	N
412	ENSE00001352845:60-ENSE00001224522:75	ISELERINR	ENSG00000137601	4	-1	0	1129.63	564.816	0.164	2.03	NULL	NULL	2	2455	18	26	21	20070716n38-7	Y	N
412	ENSE00001352845:60-ENSE00001224522:75	ISELERINR	ENSG00000137601	4	-1	0	1129.63	564.816	0.112	2.024	NULL	NULL	2	2801	18	26	21	20070614n27-8	Y	N
412	ENSE00001352845:60-ENSE00001224522:75	ISELERINR	ENSG00000137601	4	-1	0	1129.63	564.816	0.144	2.007	NULL	NULL	2	2762	18	26	21	20070615c27-10	Y	N
417	ENSE00001364663:87-ENSE00000956715:93	GVFNVEVVAVSSIHTQGLDR	ENSG00000116641	1	-1	0	2127.12	1063.56	0.451	2.68	NULL	NULL	2	4626	10	29	26	20070613n7-3	Y	N
419	ENSE00001367049:82-ENSE00000806115:135	TKESLMNNSK	ENSG00000136813	9	-1	0	1151.57	575.786	0.371	2.004	NULL	NULL	2	1201	23	32	26	20070613n7-14	Y	N
419	ENSE00001367049:82-ENSE00000806115:135	TKESLMNNSK	ENSG00000136813	9	-1	0	1151.57	575.786	0.368	2.074	NULL	NULL	2	1206	23	32	26	20070613n7-14	Y	N
419	ENSE00001367049:82-ENSE00000806115:135	TKESLMNNSK	ENSG00000136813	9	-1	0	1151.57	575.786	0.377	2.151	NULL	NULL	2	1292	23	32	26	20070626n28-13	Y	N
419	ENSE00001367049:82-ENSE00000806115:135	TKESLMNNSK	ENSG00000136813	9	-1	0	1151.57	575.786	0.175	2.102	NULL	NULL	2	1372	23	32	26	20070617n43-12	Y	N
419	ENSE00001367049:82-ENSE00000806115:135	TKESLMNNSK	ENSG00000136813	9	-1	0	1151.57	575.786	0.367	2.005	NULL	NULL	2	1158	23	32	26	20070612c7-14	Y	N
431	ENSE00001379311:80-ENSE00001378424:97	LEEGRAALVTSFCMFK	ENSG00000127249	3	-1	2	1954.88	977.44	0.15	2.397	NULL	NULL	2	3012	24	39	25	20070613n7-5	Y	N
431	ENSE00001379311:80-ENSE00001378424:97	LEEGRAALVTSFCMFK	ENSG00000127249	3	-1	2	1954.88	977.44	0.139	2.423	NULL	NULL	2	3017	24	39	25	20070613n7-5	Y	N
447	ENSE00001390525:55-ENSE00001388300:296	QQEPLLSHMQMVTEIVVPTVCSLCVLI	ENSG00000188501	15	-1	1	3124.59	781.148	0.137	3.016	NULL	NULL	4	4010	17	43	19	20070612c7-14	Y	N
454	ENSE00001406811:207-ENSE00001414493:105	IMNEYLYVELATKER	ENSG00000183091	2	-1	0	1951.92	975.962	0.384	2.179	NULL	NULL	2	3336	22	36	26	20070718c37-3	Y	N
458	ENSE00001409973:90-ENSE00000782693:303	IPEPTKALVEEPSR	ENSG00000155657	2	-1	1	1645.82	822.91	0.139	2.216	NULL	NULL	2	4559	20	33	26	20070613n7-2	Y	N
459	ENSE00001410051:68-ENSE00001258544:113	ETVSPVSRQSIR	ENSG00000177106	11	1	0	1358.74	679.369	0.341	2.075	NULL	NULL	2	2194	21	32	23	20070612c7-11	Y	N
459	ENSE00001410051:68-ENSE00001258544:113	ETVSPVSRQSIR	ENSG00000177106	11	1	0	1358.74	679.369	0.322	2.048	NULL	NULL	2	2560	21	32	23	20070612c7-10	Y	N
460	ENSE00001411969:72-ENSE00001256889:130	QLGLAEAAAVAAAAASGR	ENSG00000177030	11	-1	0	1597.87	798.933	0.538	2.205	NULL	NULL	2	3157	10	27	25	20070604n8-13	Y	N
461	ENSE00001411987:108-ENSE00001404525:111	VQDQLSENK	ENSG00000183091	2	-1	0	1060.53	530.263	0.337	2.07	NULL	NULL	2	1382	19	27	26	20070613n7-8	Y	N
462	ENSE00001412214:267-ENSE00001340564:297	TSGKLDIEGPPSIDLK	ENSG00000155657	2	-1	1	1669.9	834.95	0.268	2.222	NULL	NULL	2	2466 - 2468	18	33	26	20070622n45-14	Y	N
462	ENSE00001412214:267-ENSE00001340564:297	TSGKLDIEGPPSIDLK	ENSG00000155657	2	-1	1	1669.9	834.95	0.178	2.13	NULL	NULL	2	3531 - 3533	18	33	26	20070622n45-13	Y	N
462	ENSE00001412214:267-ENSE00001340564:297	TSGKLDIEGPPSIDLK	ENSG00000155657	2	-1	1	1669.9	834.95	0.228	2.804	NULL	NULL	2	3540	18	33	26	20070613n7-4	Y	N
462	ENSE00001412214:267-ENSE00001340564:297	TSGKLDIEGPPSIDLK	ENSG00000155657	2	-1	1	1669.9	834.95	0.248	2.734	NULL	NULL	2	3557	18	33	26	20070613n7-2	Y	N
462	ENSE00001412214:267-ENSE00001340564:297	TSGKLDIEGPPSIDLK	ENSG00000155657	2	-1	1	1669.9	834.95	0.303	2.571	NULL	NULL	2	3562	18	33	26	20070613n7-12	Y	N
462	ENSE00001412214:267-ENSE00001340564:297	TSGKLDIEGPPSIDLK	ENSG00000155657	2	-1	1	1669.9	834.95	0.274	2.457	NULL	NULL	2	3567	18	33	26	20070613n7-8	Y	N
462	ENSE00001412214:267-ENSE00001340564:297	TSGKLDIEGPPSIDLK	ENSG00000155657	2	-1	1	1669.9	834.95	0.251	2.465	NULL	NULL	2	3574	18	33	26	20070613n7-6	Y	N
462	ENSE00001412214:267-ENSE00001340564:297	TSGKLDIEGPPSIDLK	ENSG00000155657	2	-1	1	1669.9	834.95	0.275	2.068	NULL	NULL	2	2943	18	33	26	20070613n7-15	Y	N
462	ENSE00001412214:267-ENSE00001340564:297	TSGKLDIEGPPSIDLK	ENSG00000155657	2	-1	1	1669.9	834.95	0.114	2.63	NULL	NULL	2	3079	18	33	26	20070613n7-13	Y	N
462	ENSE00001412214:267-ENSE00001340564:297	TSGKLDIEGPPSIDLK	ENSG00000155657	2	-1	1	1669.9	834.95	0.101	2.614	NULL	NULL	2	3083	18	33	26	20070613n7-13	Y	N
462	ENSE00001412214:267-ENSE00001340564:297	TSGKLDIEGPPSIDLK	ENSG00000155657	2	-1	1	1669.9	834.95	0.162	2.692	NULL	NULL	2	3088	18	33	26	20070613n7-3	Y	N
462	ENSE00001412214:267-ENSE00001340564:297	TSGKLDIEGPPSIDLK	ENSG00000155657	2	-1	1	1669.9	834.95	0.176	2.679	NULL	NULL	2	3092	18	33	26	20070613n7-3	Y	N
462	ENSE00001412214:267-ENSE00001340564:297	TSGKLDIEGPPSIDLK	ENSG00000155657	2	-1	1	1669.9	834.95	0.196	2.779	NULL	NULL	2	3102	18	33	26	20070613n7-5	Y	N
462	ENSE00001412214:267-ENSE00001340564:297	TSGKLDIEGPPSIDLK	ENSG00000155657	2	-1	1	1669.9	834.95	0.103	2.645	NULL	NULL	2	3103	18	33	26	20070613n7-9	Y	N
462	ENSE00001412214:267-ENSE00001340564:297	TSGKLDIEGPPSIDLK	ENSG00000155657	2	-1	1	1669.9	834.95	0.137	2.578	NULL	NULL	2	3106	18	33	26	20070613n7-5	Y	N
462	ENSE00001412214:267-ENSE00001340564:297	TSGKLDIEGPPSIDLK	ENSG00000155657	2	-1	1	1669.9	834.95	0.128	2.661	NULL	NULL	2	3108	18	33	26	20070613n7-9	Y	N
462	ENSE00001412214:267-ENSE00001340564:297	TSGKLDIEGPPSIDLK	ENSG00000155657	2	-1	1	1669.9	834.95	0.146	2.284	NULL	NULL	2	3210	18	33	26	20070613n7-1	Y	N
462	ENSE00001412214:267-ENSE00001340564:297	TSGKLDIEGPPSIDLK	ENSG00000155657	2	-1	1	1669.9	834.95	0.234	2.333	NULL	NULL	2	3546	18	33	26	20070613n7-4	Y	N
462	ENSE00001412214:267-ENSE00001340564:297	TSGKLDIEGPPSIDLK	ENSG00000155657	2	-1	1	1669.9	834.95	0.232	2.215	NULL	NULL	2	3553	18	33	26	20070613n7-2	Y	N
462	ENSE00001412214:267-ENSE00001340564:297	TSGKLDIEGPPSIDLK	ENSG00000155657	2	-1	1	1669.9	834.95	0.165	2.988	NULL	NULL	2	3566	18	33	26	20070613n7-12	Y	N
462	ENSE00001412214:267-ENSE00001340564:297	TSGKLDIEGPPSIDLK	ENSG00000155657	2	-1	1	1669.9	834.95	0.171	2.814	NULL	NULL	2	3571	18	33	26	20070613n7-8	Y	N
462	ENSE00001412214:267-ENSE00001340564:297	TSGKLDIEGPPSIDLK	ENSG00000155657	2	-1	1	1669.9	834.95	0.129	2.406	NULL	NULL	2	2709	18	33	26	20070612c7-15	Y	N
462	ENSE00001412214:267-ENSE00001340564:297	TSGKLDIEGPPSIDLK	ENSG00000155657	2	-1	1	1669.9	834.95	0.104	2.389	NULL	NULL	2	3047	18	33	26	20070531c8-12	Y	N
462	ENSE00001412214:267-ENSE00001340564:297	TSGKLDIEGPPSIDLK	ENSG00000155657	2	-1	1	1669.9	834.95	0.167	2.587	NULL	NULL	2	3059	18	33	26	20070612c7-13	Y	N
462	ENSE00001412214:267-ENSE00001340564:297	TSGKLDIEGPPSIDLK	ENSG00000155657	2	-1	1	1669.9	834.95	0.171	2.091	NULL	NULL	2	3115	18	33	26	20070621c36-12	Y	N
462	ENSE00001412214:267-ENSE00001340564:297	TSGKLDIEGPPSIDLK	ENSG00000155657	2	-1	1	1669.9	834.95	0.119	2.596	NULL	NULL	2	3118	18	33	26	20070612c7-11	Y	N
462	ENSE00001412214:267-ENSE00001340564:297	TSGKLDIEGPPSIDLK	ENSG00000155657	2	-1	1	1669.9	834.95	0.162	2.048	NULL	NULL	2	3411	18	33	26	20070531c8-11	Y	N
462	ENSE00001412214:267-ENSE00001340564:297	TSGKLDIEGPPSIDLK	ENSG00000155657	2	-1	1	1669.9	834.95	0.18	2.319	NULL	NULL	2	3461	18	33	26	20070531c8-15	Y	N
462	ENSE00001412214:267-ENSE00001340564:297	TSGKLDIEGPPSIDLK	ENSG00000155657	2	-1	1	1669.9	834.95	0.12	2.298	NULL	NULL	2	3482	18	33	26	20070612c7-12	Y	N
462	ENSE00001412214:267-ENSE00001340564:297	TSGKLDIEGPPSIDLK	ENSG00000155657	2	-1	1	1669.9	834.95	0.193	2.899	NULL	NULL	2	3536	18	33	26	20070612c7-10	Y	N
462	ENSE00001412214:267-ENSE00001340564:297	TSGKLDIEGPPSIDLK	ENSG00000155657	2	-1	1	1669.9	834.95	0.101	2.638	NULL	NULL	2	3542	18	33	26	20070612c7-10	Y	N
462	ENSE00001412214:267-ENSE00001340564:297	TSGKLDIEGPPSIDLK	ENSG00000155657	2	-1	1	1669.9	834.95	0.176	2.368	NULL	NULL	2	3112	18	33	26	20070626n28-13	Y	N
463	ENSE00001413189:198-ENSE00001416228:105	VTDQISDLR	ENSG00000183091	2	-1	0	1046.55	523.274	0.139	2.088	NULL	NULL	2	1369	19	27	26	20070531c8-12	Y	N
481	ENSE00001435309:56-ENSE00000950467:139	SSPEIQLLERVK	ENSG00000134444	18	1	0	1398.8	699.398	0.241	2.047	NULL	NULL	2	1628	13	24	19	20070628c28-2	Y	N
487	ENSE00001447431:137-ENSE00001378280:69	LSSIILAREIDVHMR	ENSG00000143552	1	-1	1	1752.98	876.489	0.321	2.27	NULL	NULL	2	2639	16	30	26	20070612c7-9	Y	N
506	ENSE00001463392:194-ENSE00001463389:46	RRFGDPYADLLQGYVA	ENSG00000178385	2	-1	2	1920.9	960.45	0.409	2.052	NULL	NULL	2	3218	24	39	25	20070604n8-7	Y	N
506	ENSE00001463392:194-ENSE00001463389:46	RRFGDPYADLLQGYVA	ENSG00000178385	2	-1	2	1920.9	960.45	0.318	2.139	NULL	NULL	2	3286	24	39	25	20070604n8-13	Y	N
506	ENSE00001463392:194-ENSE00001463389:46	RRFGDPYADLLQGYVA	ENSG00000178385	2	-1	2	1920.9	960.45	0.368	2.049	NULL	NULL	2	3586	24	39	25	20070604n8-8	Y	N
506	ENSE00001463392:194-ENSE00001463389:46	RRFGDPYADLLQGYVA	ENSG00000178385	2	-1	2	1920.9	960.45	0.382	2.368	NULL	NULL	2	3656	24	39	25	20070604n8-4	Y	N
506	ENSE00001463392:194-ENSE00001463389:46	RRFGDPYADLLQGYVA	ENSG00000178385	2	-1	2	1920.9	960.45	0.381	2.027	NULL	NULL	2	3804	24	39	25	20070613n7-8	Y	N
509	ENSE00001465452:21-ENSE00001465447:21	LSQKTIGPPMAPI	ENSG00000204296	6	-1	1	1352.76	676.38	0.493	2.179	NULL	NULL	2	1563	1	13	7	20070613n7-11	Y	N
516	ENSE00001470549:108-ENSE00001150866:135	LQNSTLMAEFSKIQTAK	ENSG00000068400	X	-1	0	2069.94	1034.97	0.25	2.405	NULL	NULL	2	3562	14	30	26	20070613n7-14	Y	N
530	ENSE00001482300:114-ENSE00000970338:150	FAMTLYEQLFYR	ENSG00000145390	4	1	0	1661.74	553.914	0.191	2.807	NULL	NULL	3	3211	18	29	26	20070604n8-1	Y	N
531	ENSE00001482330:148-ENSE00000665601:70	ALIFGGEMVADRLFYIYTSGTTGLPK	ENSG00000130304	19	1	1	2900.43	966.81	0.115	3.601	NULL	NULL	3	2874	16	41	26	20070613n7-1	Y	N
539	ENSE00001490527:249-ENSE00001377775:47	LKLCQAHSQLLQYMER	ENSG00000111788	12	1	0	2034.03	678.009	0.477	2.669	NULL	NULL	3	1902 -1904	24	39	26	20070624c45-2	Y	N
539	ENSE00001490527:249-ENSE00001377775:47	LKLCQAHSQLLQYMER	ENSG00000111788	12	1	0	2034.03	678.009	0.542	2.68	NULL	NULL	3	2009	24	39	26	20070604n8-5	Y	N
539	ENSE00001490527:249-ENSE00001377775:47	LKLCQAHSQLLQYMER	ENSG00000111788	12	1	0	2034.03	678.009	0.436	2.988	NULL	NULL	3	2059	24	39	26	20070613n7-3	Y	N
539	ENSE00001490527:249-ENSE00001377775:47	LKLCQAHSQLLQYMER	ENSG00000111788	12	1	0	2034.03	678.009	0.489	2.922	NULL	NULL	3	2070	24	39	26	20070613n7-3	Y	N
539	ENSE00001490527:249-ENSE00001377775:47	LKLCQAHSQLLQYMER	ENSG00000111788	12	1	0	2034.03	678.009	0.519	2.528	NULL	NULL	3	2223	24	39	26	20070622n45-3	Y	N
561	ENSE00001507112:139-ENSE00001507105:146	QLESELQMVSVELLSR	ENSG00000015133	14	-1	0	1956.93	978.467	0.326	2.007	NULL	NULL	2	3352	14	29	26	20070613n7-9	Y	N
